# Supplementary material for: Formation of PVDF membranes with distinct pore morphologies interpreted through the framework of viscoelastic phase separation
Source: Sci Rep. 2026 May 9;16:14694. doi: 10.1038/s41598-026-50635-7 (PMC13157489; doi:10.1038/s41598-026-50635-7)
Supplement: Supplementary file 1 — Supplementary Information. [file 41598_2026_50635_MOESM1_ESM.zip]

Archive with 28 entries (27 files):
- .vscode/
- .vscode/settings.json
- citavi_bib_250224.bib
- fig_Determination_of_t_dmin_t_pmax.pdf
- fig_Effect_of_Td_on_alpha-polymorph_in_3_wt_PVDF_60.pdf
- fig_Effect_of_Td_on_alpha-polymorph_in_9_wt_PVDF_60.pdf
- fig_Effect_of_Td_on_alpha-polymorph_in_12_wt_PVDF_60.pdf
- fig_Effect_of_Td_on_alpha-polymorph_in_18_wt_PVDF_60.pdf
- fig_Effect_of_Td_on_transmission_at_380_in_3_wt_PVDF_60.pdf
- fig_Effect_of_Td_on_transmission_at_380_in_9_wt_PVDF_60.pdf
- fig_Effect_of_Td_on_transmission_at_380_in_12_wt_PVDF_60.pdf
- fig_Effect_of_Td_on_transmission_at_380_in_18_wt_PVDF_60.pdf
- fig_Rheology_Temperature_Plot_at_380_3_LVE_60_Wi.pdf
- fig_Rheology_Temperature_Plot_at_380_9_LVE_60_Wi.pdf
- fig_Rheology_Temperature_Plot_at_380_12_LVE_60_Wi.pdf
- fig_Rheology_Temperature_Plot_at_380_15_LVE_60_Wi.pdf
- fig_Rheology_Temperature_Plot_at_380_18_LVE_60_Wi.pdf
- Supplementary Information Paper 2.aux
- Supplementary Information Paper 2.bbl
- Supplementary Information Paper 2.bcf
- Supplementary Information Paper 2.blg
- Supplementary Information Paper 2.docx
- Supplementary Information Paper 2.log
- Supplementary Information Paper 2.out
- Supplementary Information Paper 2.pdf
- Supplementary Information Paper 2.run.xml
- Supplementary Information Paper 2.synctex.gz
- Supplementary Information Paper 2.tex
