# Supplementary material for: Formation of PVDF membranes with distinct pore morphologies interpreted through the framework of viscoelastic phase separation
Source: Sci Rep. 2026 May 9;16:14694. doi: 10.1038/s41598-026-50635-7 (PMC13157489; doi:10.1038/s41598-026-50635-7)
Supplement: Supplementary file 1 — Supplementary Information. [file 41598_2026_50635_MOESM1_ESM.zip › citavi_bib_250224.bib]

% This file was created with Citavi 6.19.3.1

@book{.1998,
 year = {1998},
 title = {Industrial solvents handbook},
 url = {http://www.loc.gov/catdir/description/wap041/98005137.html},
 address = {Westwood, N.J.},
 edition = {5. ed.},
 publisher = {{Noyes Data Corp}},
 isbn = {0-8155-1413-1},
 editor = {Flick, Ernest W.},
 file = {1998{\_}Flick{\_}Industrial Solvents Handbook:Attachments/1998{\_}Flick{\_}Industrial Solvents Handbook.pdf:application/pdf}
}


@book{.2000,
 abstract = {The Encyclopedia of Separation Science is the most comprehensive resource available on the theory, techniques, and applications of separation science. The work presents information on three levels. The first volume contains Level 1, which provides a broad overview of the theory of the 12 main categories of separation techniques. Volumes 2-4 (Level 2) expand coverage with detailed theoretical and technical descriptions of particular techniques. The remaining Volumes 5-9 (Level 3) cover applications of these techniques from the micro to the macro, and also from the analytical laboratory bench to large-scale industrial processes. Volume 10 consists mainly of the index. Initial access to the online version offering extensive hypertext linking and advanced search tools is available with purchase. Ongoing access is maintained for a minimum annual fee. The Encyclopedia of Separation Science is the first truly comprehensive work covering the whole of separation theory, methods, and techniques. This encyclopedia will be invaluable to researchers and professionals across a wide range of areas in academia and industry. Enclyclopedia of Separation Science is available online via ScienceDirect offering enhanced features such as extensive cross-referencing and dynamic linking


The Encyclopedia of Separation Science is the most comprehensive resource available on the theory, techniques, and applications of separation science. The work presents information on three levels. The first volume contains Level 1, which provides a broad overview of the theory of the 12 main categories of separation techniques. Volumes 2-4 (Level 2) expand coverage with detailed theoretical and technical descriptions of particular techniques. The remaining Volumes 5-9 (Level 3) cover applications of these techniques from the micro to the macro, and also from the analytical laboratory bench to large-scale industrial processes. Volume 10 consists mainly of the index. Initial access to the online version offering extensive hypertext linking and advanced search tools is available with purchase. Ongoing access is maintained for a minimum annual fee. The Encyclopedia of Separation Science is the first truly comprehensive work covering the whole of separation theory, methods, and techniques. This encyclopedia will be invaluable to researchers and professionals across a wide range of areas in academia and industry. Enclyclopedia of Separation Science is available online via ScienceDirect offering enhanced features such as extensive cross-referencing and dynamic linking},
 year = {2000},
 title = {Encyclopedia of separation science},
 url = {http://www.sciencedirect.com/science/referenceworks/9780122267703},
 keywords = {Flat sheet membrane},
 address = {Amsterdam},
 publisher = {{Elsevier Science}},
 isbn = {0122267702},
 editor = {Cooke, Michael and Poole, Colin F. and Wilson, Ian D. and Adlard, Edward R.},
 file = {2000{\_}Poole{\_}Encyclopedia of Separation Science:Attachments/2000{\_}Poole{\_}Encyclopedia of Separation Science.pdf:application/pdf}
}


@proceedings{.2000b,
 year = {2000},
 title = {AIP Conference Proceedings},
 publisher = {AIP}
}


@incollection{.2006,
 title = {Chapter 2 - Membrane materials},
 keywords = {Flat sheet membrane;Nonsolvent Induced Phase Separation (NIPS);Thermally Induced Phase Separation (TIPS);Vapor-induced phase separation (VIPS)},
 pages = {40--104},
 bookpagination = {page},
 volume = {11},
 publisher = {Elsevier},
 isbn = {9780444522030},
 series = {Membrane Science and Technology},
 booktitle = {Membrane Contactors: Fundamentals, Applications and Potentialities},
 year = {2006},
 doi = {10.1016/s0927-5193(05)80003-8},
 file = {2006{\_}Chapter 2 - Membrane Materials:Attachments/2006{\_}Chapter 2 - Membrane Materials.pdf:application/pdf}
}


@book{.2006b,
 year = {2006},
 title = {Membrane Contactors: Fundamentals, Applications and Potentialities},
 publisher = {Elsevier},
 isbn = {9780444522030},
 series = {Membrane Science and Technology}
}


@book{.2008,
 year = {2008},
 title = {Synthetic Polymeric Membranes: Characterization by Atomic Force Microscopy},
 url = {http://link.springer.com/book/10.1007/978-3-540-73994-4},
 keywords = {Atomic force microscope (AFM);Flat sheet membrane},
 address = {Berlin, Heidelberg},
 publisher = {{Springer Berlin Heidelberg}},
 isbn = {9783540739944},
 series = {SpringerLink B{\"u}cher},
 doi = {10.1007/978-3-540-73994-4},
 file = {2008{\_}Khulbe{\_}Synthetic Polymeric Membranes - Characterization by Atomic Force Microscopy:Attachments/2008{\_}Khulbe{\_}Synthetic Polymeric Membranes - Characterization by Atomic Force Microscopy.pdf:application/pdf}
}


@book{.2009,
 year = {2009},
 title = {Polymer data handbook},
 keywords = {Poly(vinylidene fluoride) (PVDF);Polymer;Polymorph},
 address = {New York and Oxford},
 edition = {2. ed.},
 publisher = {{Oxford University Press}},
 isbn = {9780195181012},
 file = {2009{\_}Mark{\_}Polymer Data Handbook:Attachments/2009{\_}Mark{\_}Polymer Data Handbook.pdf:application/pdf}
}


@book{.2012,
 year = {2012},
 title = {Polymer Science: A Comprehensive Reference},
 keywords = {Polymer},
 publisher = {Elsevier},
 isbn = {9780080878621}
}


@book{.2015,
 year = {2015},
 title = {Boron Separation Processes},
 publisher = {Elsevier},
 isbn = {9780444634542}
}


@proceedings{.2016,
 year = {2016},
 publisher = {Author(s)},
 series = {AIP Conference Proceedings}
}


@proceedings{.2020,
 year = {2020},
 title = {Effect of the chemical modification on the thermal and rheological properties of different polylactides for foaming},
 keywords = {Rheometry;Viscosity},
 publisher = {{AIP Publishing}},
 series = {AIP Conference Proceedings},
 editor = {{Murillo Castell{\'o}n}, Svenja and Standau, Tobias and Altst{\"a}dt, Volker and Bonten, Christian},
 file = {2020{\_}Murillo Castell{\'o}n{\_}Effect of the chemical modification on the thermal and rheological properties of different polylactides for foaming:Attachments/2020{\_}Murillo Castell{\'o}n{\_}Effect of the chemical modification on the thermal and rheological properties of different polylactides for foaming.pdf:application/pdf}
}


@book{.2022,
 year = {2022},
 title = {60 Years of the Loeb-Sourirajan Membrane},
 keywords = {Flat sheet membrane},
 address = {Amsterdam, Netherlands and Oxford, United Kingdom and Cambridge, MA, United States},
 publisher = {Elsevier},
 isbn = {9780323899772},
 doi = {10.1016/C2020-0-03303-7},
 file = {2022{\_}Tseng{\_}60 Years of the Loeb-Sourirajan Membrane Principles, New Materials, Modelling, Characterization, and Applications:Attachments/2022{\_}Tseng{\_}60 Years of the Loeb-Sourirajan Membrane Principles, New Materials, Modelling, Characterization, and Applications.pdf:application/pdf}
}


@proceedings{.26Jan.1995,
 year = {26 Jan. 1995},
 title = {IEE Colloquium on Applied Control Techniques Using MATLAB},
 publisher = {IEE}
}


@article{Aarts.2005,
 author = {Aarts, D. G. A. L. and Dullens, R. P. A. and Lekkerkerker, H. N. W.},
 year = {2005},
 title = {Interfacial dynamics in demixing systems with ultralow interfacial tension},
 keywords = {Hydrodynamics;Kinetics;Phase Separation;Viscoelastic phase separation (VPS)},
 pages = {40},
 pagination = {page},
 volume = {7},
 journal = {New Journal of Physics},
 doi = {10.1088/1367-2630/7/1/040},
 file = {2005{\_}Aarts{\_}Interfacial dynamics in demixing systems with ultralow interfacial tension:Attachments/2005{\_}Aarts{\_}Interfacial dynamics in demixing systems with ultralow interfacial tension.pdf:application/pdf}
}


@article{Abe.2022,
 author = {Abe, Yasunori and Emori, Kosuke},
 year = {2022},
 title = {Application of a Statistical Approach to the Process Development of Futibatinib by Employing Quality-by-Design Principles. Part 2: Development of Design Space for Impurities Using the Response Surface Methodology},
 keywords = {Design of experiment (DoE)},
 pages = {56--71},
 pagination = {page},
 volume = {26},
 number = {1},
 issn = {1083-6160},
 journal = {Organic Process Research {\&} Development},
 doi = {10.1021/acs.oprd.1c00146},
 file = {2022{\_}Abe{\_}Application of a Statistical Approach to the Process Development of Futibatinib by Employing Quality-by-Design Principles. Part 2 Development of Design Space for Impurities Using the Response Surface Methodolo:Attachments/2022{\_}Abe{\_}Application of a Statistical Approach to the Process Development of Futibatinib by Employing Quality-by-Design Principles. Part 2 Development of Design Space for Impurities Using the Response Surface Methodolo.pdf:application/pdf}
}


@article{AbuZeid.2015,
 author = {Abu-Zeid, Mostafa Abd El-Rady and Zhang, Yaqin and Dong, Hang and Zhang, Lin and Chen, Huan-Lin and Hou, Lian},
 year = {2015},
 title = {A comprehensive review of vacuum membrane distillation technique},
 keywords = {Membrane Distillation (MD)},
 pages = {1--14},
 pagination = {page},
 volume = {356},
 issn = {00119164},
 journal = {Desalination},
 doi = {10.1016/j.desal.2014.10.033},
 file = {2015{\_}Abu-Zeid{\_}A comprehensive review of vacuum membrane distillation technique:Attachments/2015{\_}Abu-Zeid{\_}A comprehensive review of vacuum membrane distillation technique.pdf:application/pdf}
}


@article{Adams.1943,
 author = {Adams, H. and Powers, P.},
 year = {1943},
 title = {Polymer Distribution of Varnish Resins},
 keywords = {Cloud Point Titration},
 pages = {711--714},
 pagination = {page},
 volume = {15},
 number = {12},
 issn = {0096-4484},
 journal = {Industrial {\&} Engineering Chemistry Analytical Edition},
 file = {1943{\_}Adams{\_}Polymer Distribution of Varnish Resins:Attachments/1943{\_}Adams{\_}Polymer Distribution of Varnish Resins.pdf:application/pdf}
}


@article{Ahmad.2010,
 author = {Ahmad, A. L. and Low, S. C. and Shukor, S. Abd.R. and Fernando, W.J.N. and Ismail, Ahmad Fauzi},
 year = {2010},
 title = {Hindered diffusion in lateral flow nitrocellulose membrane: Experimental and modeling studies},
 keywords = {Diffusion;Lateral Flow Assay (LFA);Modeling;Nitrocellulose;Pore Connectivity},
 pages = {178--184},
 pagination = {page},
 volume = {357},
 number = {1-2},
 issn = {03767388},
 journal = {Journal of Membrane Science},
 doi = {10.1016/j.memsci.2010.04.018},
 file = {2010{\_}Ahmad{\_}Hindered diffusion in lateral flow nitrocellulose membrane Experimental and modeling studies:Attachments/2010{\_}Ahmad{\_}Hindered diffusion in lateral flow nitrocellulose membrane Experimental and modeling studies.pdf:application/pdf}
}


@article{Ahmad.2011,
 author = {Ahmad, A. L. and Ideris, N. and Ooi, B. S. and Low, S. C. and Ismail, A.},
 year = {2011},
 title = {Morphology and polymorph study of a polyvinylidene fluoride (PVDF) membrane for protein binding: Effect of the dissolving temperature},
 keywords = {Morphology;N-Methyl-2-pyrrolidone (NMP);Poly(vinylidene fluoride) (PVDF);Propanol;Solef 6010;Solvation temperature;Ultrasound},
 pages = {318--324},
 pagination = {page},
 volume = {278},
 number = {1-3},
 issn = {00119164},
 journal = {Desalination},
 doi = {10.1016/j.desal.2011.05.046},
 file = {2011{\_}Ahmad{\_}Morphology and polymorph study of a polyvinylidene fluoride (PVDF) membrane for protein binding Effect of the dissolving temperature:Attachments/2011{\_}Ahmad{\_}Morphology and polymorph study of a polyvinylidene fluoride (PVDF) membrane for protein binding Effect of the dissolving temperature.pdf:application/pdf}
}


@article{Ahmad.2020,
 author = {Ahmad, Tausif and Guria, Chandan and Mandal, Ajay},
 year = {2020},
 title = {Kinetic modeling and simulation of non-solvent induced phase separation: Immersion precipitation of PVC-based casting solution in a finite salt coagulation bath},
 keywords = {Continuum models;Kinetics;Modeling;Nonsolvent Induced Phase Separation (NIPS);Polyvinylchloride (PVC)},
 pages = {122527},
 pagination = {page},
 volume = {199},
 issn = {00323861},
 journal = {Polymer},
 doi = {10.1016/j.polymer.2020.122527},
 file = {2020{\_}Ahmad{\_}Kinetic modeling and simulation of non-solvent induced phase separation - Immersion precipitation of PVC-based casting solution in a finite salt coagulation bath:Attachments/2020{\_}Ahmad{\_}Kinetic modeling and simulation of non-solvent induced phase separation - Immersion precipitation of PVC-based casting solution in a finite salt coagulation bath.pdf:application/pdf}
}


@article{Ahmad.2023,
 abstract = {The ultimate structure of the membrane is determined using two important effects: (i) thermodynamic effect and (ii) kinetic effect. Controlling the mechanism of kinetic and thermodynamic processes in phase separation is essential for enhancing membrane performance. However, the relationship between system parameters and the ultimate membrane morphology is still largely empirical. This review focuses on the fundamental ideas behind thermally induced phase separation (TIPS) and nonsolvent-induced phase separation (NIPS) methods, including both kinetic and thermodynamic elements. The thermodynamic approach to understanding phase separation and the effect of different interaction parameters on membrane morphology has been discussed in detail. Furthermore, this review explores the capabilities and limitations of different macroscopic transport models used for the last four decades to explore the phase inversion process. The application of molecular simulations and phase field to understand phase separation has also been briefly examined. Finally, it discusses the thermodynamic approach to understanding phase separation and the consequence of different interaction parameters on membrane morphology, as well as possible directions for artificial intelligence to fill the gaps in the literature. This review aims to provide comprehensive knowledge and motivation for future modeling work for membrane fabrication via new techniques such as nonsolvent-TIPS, complex-TIPS, non-solvent assisted TIPS, combined NIPS-TIPS method, and mixed solvent phase separation.},
 author = {Ahmad, Tausif and Rehman, Lubna M. and Al-Nuaimi, Reham and de Levay, Jean-Pierre Benjamin Boross and Thankamony, Roshni and Mubashir, Muhammad and Lai, Zhiping},
 year = {2023},
 title = {Thermodynamics and kinetic analysis of membrane: Challenges and perspectives},
 keywords = {Artificial neural network (ANN);Coarse-grained particle model;Continuum models;Dissipative particle dynamics (DPD);Flory-Huggins Theory;Hansen/Hildebrand Solubility Parameter (HSP);Kinetics;Modeling;Nonsolvent Induced Phase Separation (NIPS);Particle simulations;Phase-field model;Thermally Induced Phase Separation (TIPS);Thermodynamics},
 pages = {139430},
 pagination = {page},
 volume = {337},
 journal = {Chemosphere},
 doi = {10.1016/j.chemosphere.2023.139430},
 file = {2023{\_}Ahmad{\_}Thermodynamics and kinetic analysis of membrane Challenges and perspectives:Attachments/2023{\_}Ahmad{\_}Thermodynamics and kinetic analysis of membrane Challenges and perspectives.pdf:application/pdf}
}


@article{Akthakul.2002,
 author = {Akthakul, Ariya and McDonald, William F. and Mayes, Anne M.},
 year = {2002},
 title = {Noncircular pores on the surface of asymmetric polymer membranes: evidence of pore formation via spinodal demixing},
 keywords = {Coarsening/Coalescence;Crystallization;Dimethyl sulfoxide (DMSO);Dimethylacetamide (DMAc);Dimethylformamide (DMF);Hexamethylphosphoramide (HMPA);Kinetics;Liquid-Liquid phase separation;Mass transfer;Morphology;Nonsolvent Induced Phase Separation (NIPS);Poly(vinylidene fluoride) (PVDF);Polysulfone (PSU/PSf);Scanning Electron Microscope (SEM);Spinodal Decomposition (SD);Vitrification},
 pages = {147--155},
 pagination = {page},
 volume = {208},
 number = {1-2},
 issn = {03767388},
 journal = {Journal of Membrane Science},
 doi = {10.1016/S0376-7388(02)00227-2},
 file = {2002{\_}Akthakul{\_}Noncircular pores on the surface of asymmetric polymer membranes evidence of pore formation via spinodal demixing:Attachments/2002{\_}Akthakul{\_}Noncircular pores on the surface of asymmetric polymer membranes evidence of pore formation via spinodal demixing.pdf:application/pdf}
}


@phdthesis{Alexowsky.2019,
 author = {Alexowsky, Clemens},
 year = {2019},
 title = {Herstellung von por{\"o}sen Polyvinylidenfluorid-Membranen mit ma{\ss}geschneiderten Eigenschaften durch schnelle und skalierbare dampfinduzierte Phasentrennung},
 url = {https://doi.org/10.17185/duepublico/70271},
 keywords = {Dimethyl sulfoxide (DMSO);Dimethylacetamide (DMAc);Poly(vinylidene fluoride) (PVDF);Polymorph;Solef 1015;Solef 6010;Solvation temperature;Vapor-induced phase separation (VIPS)},
 address = {Essen},
 urldate = {2022-09-13},
 school = {{Universit{\"a}t Duisburg-Essen}},
 type = {Dissertation},
 file = {2019{\_}Alexowsky{\_}Herstellung von por{\"o}sen Polyvinylidenfluorid-Membranen mit ma{\ss}geschneiderten Eigenschaften durch schnelle und skalierbare dampfinduzierte Phasentrennung:Attachments/2019{\_}Alexowsky{\_}Herstellung von por{\"o}sen Polyvinylidenfluorid-Membranen mit ma{\ss}geschneiderten Eigenschaften durch schnelle und skalierbare dampfinduzierte Phasentrennung.pdf:application/pdf}
}


@article{Alexowsky.2019b,
 author = {Alexowsky, Clemens and Bojarska, Marta and Ulbricht, Mathias},
 year = {2019},
 title = {Porous poly(vinylidene fluoride) membranes with tailored properties by fast and scalable non-solvent vapor induced phase separation},
 keywords = {Cloud Point Titration;Dimethyl sulfoxide (DMSO);Dimethylacetamide (DMAc);Flat sheet membrane;Hansen/Hildebrand Solubility Parameter (HSP);Hydrophobic;Liquid entry pressure (LEP);Pentanol;Permeability;Poly(vinylidene fluoride) (PVDF);Polymorph;Porometry;Porosity;Rheometry;Scanning Electron Microscope (SEM);Solef 1015;Solef 6010;Solvation temperature;Vapor-induced phase separation (VIPS);Water uptake;Water vapor transport rate (WVTR)},
 pages = {69--78},
 pagination = {page},
 volume = {577},
 issn = {03767388},
 journal = {Journal of Membrane Science},
 doi = {10.1016/j.memsci.2019.01.033},
 file = {2019{\_}Alexowsky{\_}Porous poly(vinylidene fluoride) membranes with tailored properties by fast and scalable non-solvent vapor induced phase separation:Attachments/2019{\_}Alexowsky{\_}Porous poly(vinylidene fluoride) membranes with tailored properties by fast and scalable non-solvent vapor induced phase separation.pdf:application/pdf;2019{\_}Alexowsky{\_}Porous poly(vinylidene fluoride) membranes with tailored properties by fast and scalable non-solvent vapor induced phase separation{\_}SI:Attachments/2019{\_}Alexowsky{\_}Porous poly(vinylidene fluoride) membranes with tailored properties by fast and scalable non-solvent vapor induced phase separation{\_}SI.docx:application/vnd.openxmlformats-officedocument.wordprocessingml.document}
}


@article{Alibakhshi.2021,
 author = {Alibakhshi, Somayeh and Youssefi, Mostafa and Hosseini, Seyed Saeid and Zadhoush, Ali},
 year = {2021},
 title = {Significance of thermodynamics and rheological characteristics of dope solutions on the morphological evolution of polyethersulfone ultrafiltration membranes},
 keywords = {Dimethylformamide (DMF);Flat sheet membrane;Hexamethylphosphoramide (HMPA);Phase diagram;Polyethersulfone (PESU);Rheometry;Thermodynamics;Viscoelastic phase separation (VPS)},
 pages = {742--753},
 pagination = {page},
 volume = {61},
 number = {3},
 issn = {0032-3888},
 journal = {Polymer Engineering {\&} Science},
 doi = {10.1002/pen.25613},
 file = {2021{\_}Alibakhshi{\_}Significance of thermodynamics and rheological characteristics of dope solutions on the morphological evolution of polyethersulfone ultrafiltration membranes:Attachments/2021{\_}Alibakhshi{\_}Significance of thermodynamics and rheological characteristics of dope solutions on the morphological evolution of polyethersulfone ultrafiltration membranes.pdf:application/pdf}
}


@article{Alkhudhiri.2012,
 author = {Alkhudhiri, Abdullah and Darwish, Naif and Hilal, Nidal},
 year = {2012},
 title = {Membrane distillation: A comprehensive review},
 keywords = {Membrane Distillation (MD)},
 pages = {2--18},
 pagination = {page},
 volume = {287},
 issn = {00119164},
 journal = {Desalination},
 doi = {10.1016/j.desal.2011.08.027},
 file = {2012{\_}Alkhudhiri{\_}Membrane distillation A comprehensive review:Attachments/2012{\_}Alkhudhiri{\_}Membrane distillation A comprehensive review.pdf:application/pdf}
}


@article{AlMarzooqi.2016,
 author = {AlMarzooqi, Faisal Abdulla and Bilad, Muhammad Roil and Arafat, Hassan Ali},
 year = {2016},
 title = {Development of PVDF membranes for membrane distillation via vapour induced crystallisation},
 keywords = {Dimethylacetamide (DMAc);Poly(vinylidene fluoride) (PVDF)},
 pages = {164--173},
 pagination = {page},
 volume = {77},
 issn = {00143057},
 journal = {European Polymer Journal},
 doi = {10.1016/j.eurpolymj.2016.01.031},
 file = {2016{\_}AlMarzooqi{\_}Development of PVDF membranes for membrane distillation via vapour induced crystallisation:Attachments/2016{\_}AlMarzooqi{\_}Development of PVDF membranes for membrane distillation via vapour induced crystallisation.pdf:application/pdf}
}


@article{AlMarzooqi.2017,
 author = {AlMarzooqi, Faisal Abdulla and Bilad, Muhammad Roil and Arafat, Hassan Ali},
 year = {2017},
 title = {Improving Liquid Entry Pressure of Polyvinylidene Fluoride (PVDF) Membranes by Exploiting the Role of Fabrication Parameters in Vapor-Induced Phase Separation VIPS and Non-Solvent-Induced Phase Separation (NIPS) Processes},
 keywords = {Dimethylacetamide (DMAc);Direct contact membrane distillation (DCMD);Gravimetric mass variation;Liquid entry pressure (LEP);Poly(vinylidene fluoride) (PVDF);Vapor-induced phase separation (VIPS)},
 pages = {181},
 pagination = {page},
 volume = {7},
 number = {2},
 journal = {Applied Sciences},
 doi = {10.3390/app7020181},
 file = {2017{\_}AlMarzooqi{\_}Improving Liquid Entry Pressure of Polyvinylidene Fluoride (PVDF) Membranes by Exploiting the Role of Fabrication Parameters in Vapor-Induced Phase Separation VIPS and Non-Solvent-Induced Phase Separati:Attachments/2017{\_}AlMarzooqi{\_}Improving Liquid Entry Pressure of Polyvinylidene Fluoride (PVDF) Membranes by Exploiting the Role of Fabrication Parameters in Vapor-Induced Phase Separation VIPS and Non-Solvent-Induced Phase Separati.pdf:application/pdf}
}


@article{Alsoy.1999,
 author = {Alsoy, Sacide and Duda, J. Larry},
 year = {1999},
 title = {Modeling of multicomponent drying of polymer films},
 keywords = {Modeling;Vapor-induced phase separation (VIPS)},
 pages = {896--905},
 pagination = {page},
 volume = {45},
 number = {4},
 issn = {00011541},
 journal = {AIChE Journal},
 doi = {10.1002/aic.690450420},
 file = {2004{\_}Alsoy{\_}Modeling of multicomponent drying of polymer films:Attachments/2004{\_}Alsoy{\_}Modeling of multicomponent drying of polymer films.pdf:application/pdf}
}


@article{Altena.1982,
 abstract = {Es wird eine numerische Methode f{\"u}r die Berechnung der Binodalen in tern{\"a}ren P/LM/NLM-Systemen vorgestellt, die auf der Flory-Huggins-Theorie beruht. },
 author = {Altena, Frank W. and Smolders, C. A.},
 year = {1982},
 title = {Calculation of liquid-liquid phase separation in a ternary system of a polymer in a mixture of a solvent and a nonsolvent},
 keywords = {Binodal;Dimethyl sulfoxide (DMSO);Flory-Huggins Theory;Liquid-Liquid phase separation;Modeling;Phase diagram;Tie line / Konode},
 pages = {1491--1497},
 pagination = {page},
 volume = {15},
 number = {6},
 issn = {0024-9297},
 journal = {Macromolecules},
 doi = {10.1021/ma00234a008},
 file = {1982{\_}Altena{\_}Calculation of liquid-liquid phase separation in a ternary system of a polymer in a mixture of a solvent and a nonsolvent:Attachments/1982{\_}Altena{\_}Calculation of liquid-liquid phase separation in a ternary system of a polymer in a mixture of a solvent and a nonsolvent.pdf:application/pdf}
}


@article{Altinkaya.2004,
 author = {Altinkaya, S.},
 year = {2004},
 title = {Modeling of asymmetric membrane formation by dry-casting method},
 keywords = {Modeling;Vapor-induced phase separation (VIPS)},
 pages = {71--89},
 pagination = {page},
 volume = {230},
 number = {1-2},
 issn = {03767388},
 journal = {Journal of Membrane Science},
 doi = {10.1016/j.memsci.2003.10.034},
 file = {2004{\_}Altinkaya{\_}Modeling of asymmetric membrane formation by dry-casting method:Attachments/2004{\_}Altinkaya{\_}Modeling of asymmetric membrane formation by dry-casting method.pdf:application/pdf}
}


@article{Altinkaya.2005,
 author = {Altinkaya, Sacide Alsoy and Yenal, Hacer and Ozbas, Bulent},
 year = {2005},
 title = {Membrane formation by dry-cast process: Model validation through morphological studies},
 keywords = {Modeling;Vapor-induced phase separation (VIPS)},
 pages = {163--172},
 pagination = {page},
 volume = {249},
 number = {1-2},
 issn = {03767388},
 journal = {Journal of Membrane Science},
 doi = {10.1016/j.memsci.2004.10.008},
 file = {2005{\_}Altinkaya{\_}Membrane formation by dry-cast process - Model validation through morphological studies:Attachments/2005{\_}Altinkaya{\_}Membrane formation by dry-cast process - Model validation through morphological studies.pdf:application/pdf}
}


@article{Altschuh.2017,
 author = {Altschuh, Patrick and Yabansu, Yuksel C. and H{\"o}tzer, Johannes and Selzer, Michael and Nestler, Britta and Kalidindi, Surya R.},
 year = {2017},
 title = {Data science approaches for microstructure quantification and feature identification in porous membranes},
 keywords = {X-ray computed tomography (XCT)},
 pages = {88--97},
 pagination = {page},
 volume = {540},
 issn = {03767388},
 journal = {Journal of Membrane Science},
 doi = {10.1016/j.memsci.2017.06.020},
 file = {2017{\_}Altschuh{\_}Data science approaches for microstructure quantification and feature identification in porous membranes:Attachments/2017{\_}Altschuh{\_}Data science approaches for microstructure quantification and feature identification in porous membranes.pdf:application/pdf}
}


@phdthesis{Altschuh.2020,
 author = {Altschuh, Patrick},
 year = {2020},
 title = {Skalen{\"u}bergreifende Analyse makropor{\"o}ser Membranen im Kontext digitaler Zwillinge},
 keywords = {Continuum models;Flat sheet membrane;Modeling},
 school = {{Karlsruher Institut f{\"u}r Technologie (KIT)}},
 doi = {10.5445/IR/1000122904},
 type = {Dissertation},
 file = {2020{\_}Altschuh{\_}Skalen{\"u}bergreifende Analyse makropor{\"o}ser Membranen im Kontext digitaler Zwillinge:Attachments/2020{\_}Altschuh{\_}Skalen{\"u}bergreifende Analyse makropor{\"o}ser Membranen im Kontext digitaler Zwillinge.pdf:application/pdf}
}


@article{Andersen.1981,
 author = {Andersen, M. E. and Muggli, R. Z.},
 year = {1981},
 title = {Microscopical techniques in the use of the molecular optics laser examiner Raman microprobe},
 keywords = {Raman Spectroscopy},
 pages = {1772--1777},
 pagination = {page},
 volume = {53},
 number = {12},
 issn = {0003-2700},
 journal = {Analytical Chemistry},
 doi = {10.1021/ac00235a013},
 file = {1981{\_}Anderse{\_}Microscopical techniques in the use of the molecular optics laser examiner Raman microprobe:Attachments/1981{\_}Anderse{\_}Microscopical techniques in the use of the molecular optics laser examiner Raman microprobe.pdf:application/pdf}
}


@article{Anderson.1973,
 author = {Anderson, J. E. and Ullman, Robert},
 year = {1973},
 title = {Mathematical analysis of factors influencing the skin thickness of asymmetric reverse osmosis membranes},
 keywords = {Acetone;Cellulose Acetate (CA);Evaporation Induced Phase Separation (EIPS);Flat sheet membrane;Modeling;Nuclear Magnetic Resonance (NMR);Relaxation time;Reverse Osmosis (RO);Skin;Vapor-induced phase separation (VIPS)},
 pages = {4303--4311},
 pagination = {page},
 volume = {44},
 number = {10},
 issn = {0021-8979},
 journal = {Journal of Applied Physics},
 doi = {10.1063/1.1661955},
 file = {1973{\_}Anderson{\_}Mathematical analysis of factors influencing the skin thickness of asymmetric reverse osmosis membranes:Attachments/1973{\_}Anderson{\_}Mathematical analysis of factors influencing the skin thickness of asymmetric reverse osmosis membranes.pdf:application/pdf}
}


@book{Angermann.2020,
 author = {Angermann, Anne and Beuschel, Michael and Rau, Martin and Wohlfarth, Ulrich},
 year = {2020},
 title = {MATLAB -- Simulink -- Stateflow: Grundlagen, Toolboxen, Stateflow},
 keywords = {Matlab},
 publisher = {{De Gruyter}},
 isbn = {9783110636420},
 doi = {10.1515/9783110636420},
 file = {2020{\_}Angermann{\_}MATLAB -- Simulink -- Stateflow:Attachments/2020{\_}Angermann{\_}MATLAB -- Simulink -- Stateflow.pdf:application/pdf}
}


@book{Angermann.2021,
 author = {Angermann, Anne and Beuschel, Michael and Rau, Martin and Wohlfarth, Ulrich},
 year = {2021},
 title = {MATLAB{\circledR} - Simulink{\circledR} - Stateflow{\circledR}: Grundlagen, Toolboxen, Beispiele},
 price = {EUR 59.95 (DE), EUR 59.95 (AT)},
 keywords = {Matlab},
 address = {Berlin and Boston},
 edition = {10. Auflage},
 publisher = {{De Gruyter Oldenbourg}},
 isbn = {9783110641073},
 series = {De Gruyter Studium},
 institution = {{Walter de Gruyter GmbH {\&} Co. KG}},
 file = {2021{\_}Angermann{\_}MATLAB{\circledR} - Simulink{\circledR} - Stateflow{\circledR} - Grundlagen, Toolboxen, Beispiele:Attachments/2021{\_}Angermann{\_}MATLAB{\circledR} - Simulink{\circledR} - Stateflow{\circledR} - Grundlagen, Toolboxen, Beispiele.pdf:application/pdf}
}


@article{Annamalai.2011,
 author = {Annamalai, Pratheep Kumar and Pochat-Bohatier, C{\'e}line and Bouyer, Denis and Li, Chia-Ling and Deratani, Andr{\'e} and Wang, Da-Ming},
 year = {2011},
 title = {Kinetics of mass transfer during vapour-induced phase separation (VIPS) process and its influence on poly-(vinylidene fluoride) (PVDF)membrane structure and surface morphology},
 keywords = {Near-infrared spectroscopy (NIR);N-Methyl-2-pyrrolidone (NMP);Poly(vinylidene fluoride) (PVDF);Solvation temperature;Vapor-induced phase separation (VIPS);Viscoelastic phase separation (VPS)},
 pages = {204--210},
 pagination = {page},
 volume = {34},
 number = {1-3},
 issn = {1944-3994},
 journal = {Desalination and Water Treatment},
 doi = {10.5004/dwt.2011.2809},
 file = {2011{\_}Annamalai{\_}Kinetics of mass transfer during vapour-induced phase separation (VIPS) process and its influence on poly-(vinylidene fluoride) (PVDF)membrane structure and surface morphology:Attachments/2011{\_}Annamalai{\_}Kinetics of mass transfer during vapour-induced phase separation (VIPS) process and its influence on poly-(vinylidene fluoride) (PVDF)membrane structure and surface morphology.pdf:application/pdf}
}


@article{Anvari.2020,
 author = {Anvari, Arezou and {Azimi Yancheshme}, Amir and Kekre, Kartikeya M. and Ronen, Avner},
 year = {2020},
 title = {State-of-the-art methods for overcoming temperature polarization in membrane distillation process: A review},
 keywords = {Membrane Distillation (MD);Temperature polarization},
 pages = {118413},
 pagination = {page},
 volume = {616},
 issn = {03767388},
 journal = {Journal of Membrane Science},
 doi = {10.1016/j.memsci.2020.118413},
 file = {2020{\_}Anvari{\_}State-of-the-art methods for overcoming temperature polarization in membrane distillation process A review:Attachments/2020{\_}Anvari{\_}State-of-the-art methods for overcoming temperature polarization in membrane distillation process A review.pdf:application/pdf}
}


@article{Anzini.2022,
 abstract = {Light scattering and turbidimetry techniques are classical tools for characterizing the dynamics and structure of single nanoparticles or nanostructured networks. They work by analyzing, as a function of time (Dynamic Light Scattering, DLS) or angles (Static Light Scattering, SLS), the light scattered by a sample, or measuring, as a function of the wavelength, the intensity scattered over the entire solid angle when the sample is illuminated with white light (Multi Wavelength Turbidimetry, MWT). Light scattering methods probe different length scales, in the ranges of {\~{}}5$-$500 nm (DLS), or {\~{}}0.1$-$5 \textgreek{m}m (Wide Angle SLS), or {\~{}}1$-$100 \textgreek{m}m (Low Angle SLS), and some of them can be operated in a time-resolved mode, with the possibility of characterizing not only stationary, but also aggregating, polymerizing, or self-assembling samples. Thus, the combined use of these techniques represents a powerful approach for studying systems characterized by very different length scales. In this work, we will review some typical applications of these methods, ranging from the field of colloidal fractal aggregation to the polymerization of biologic networks made of randomly entangled nanosized fibers. We will also discuss the opportunity of combining together different scattering techniques, emphasizing the advantages of a global analysis with respect to single-methods data processing.},
 author = {Anzini, Pietro and Redoglio, Daniele and Rocco, Mattia and Masciocchi, Norberto and Ferri, Fabio},
 year = {2022},
 title = {Light Scattering and Turbidimetry Techniques for the Characterization of Nanoparticles and Nanostructured Networks},
 keywords = {Dynamic Light Scattering (DLS);Small angle light scattering (SALS)},
 volume = {12},
 number = {13},
 issn = {2079-4991},
 journal = {Nanomaterials (Basel, Switzerland)},
 doi = {10.3390/nano12132214},
 file = {2022{\_}Anzini{\_}Light Scattering and Turbidimetry Techniques for the Characterization of Nanoparticles and Nanostructured Networks:Attachments/2022{\_}Anzini{\_}Light Scattering and Turbidimetry Techniques for the Characterization of Nanoparticles and Nanostructured Networks.pdf:application/pdf}
}


@article{Appaw.2007,
 abstract = {The effect of increasing water composition on the rheological and microstructural behavior of a ternary cellulose acetate (CA)/N,N-dimethylacetamide (DMA)/water system is examined. Addition of water to the CA/DMA system results in enhanced steady shear viscosity and dynamic viscoelastic properties and ultimately to phase-separated gel formation. The changes in dynamic rheological behavior of the system during gelation correlate well with the combined solubility parameter (delta) and, in particular, the Hansen hydrogen-bonding solubility parameter index (delta(h)) of the solvent system, suggesting hydrogen-bonding interactions may be the major route initiating the sol-gel process. For all gels studied, the elastic modulus and the critical stress to yield shifts to higher values with increasing CA concentration and/or water content. In addition, the elastic modulus exhibits a power-law behavior with water content, with the same power-law exponent observed for gels containing different CA concentrations. Addition of water leads to formation of a denser gel network, as evidenced from direct visualization of the gel microstructure through confocal microscopy.},
 author = {Appaw, Collins and Gilbert, Richard D. and Khan, Saad A. and Kadla, John F.},
 year = {2007},
 title = {Viscoelastic behavior of cellulose acetate in a mixed solvent system},
 keywords = {Cellulose Acetate (CA);Confocal Laser Scanning Microscopy (CLSM);Hansen/Hildebrand Solubility Parameter (HSP);Viscoelastic phase separation (VPS);Viscosity},
 pages = {1541--1547},
 pagination = {page},
 volume = {8},
 number = {5},
 issn = {1525-7797},
 journal = {Biomacromolecules},
 doi = {10.1021/bm0611681},
 file = {2007{\_}Appaw{\_}Viscoelastic behavior of cellulose acetate in a mixed solvent system:Attachments/2007{\_}Appaw{\_}Viscoelastic behavior of cellulose acetate in a mixed solvent system.pdf:application/pdf}
}


@inproceedings{Arahman.2016,
 author = {Arahman, Nasrul and Maimun, Teuku and Mukramah and Syawaliah},
 title = {The study of membrane formation via phase inversion method by cloud point and light scattering experiment},
 keywords = {Cloud Point Titration;Flat sheet membrane;Multi-Angle Laser Light Scattering (MALLS);Nonsolvent Induced Phase Separation (NIPS)},
 pages = {030018},
 bookpagination = {page},
 publisher = {Author(s)},
 series = {AIP Conference Proceedings},
 year = {2016},
 file = {2016{\_}Arahman{\_}The study of membrane formation via phase inversion method by cloud point and light:Attachments/2016{\_}Arahman{\_}The study of membrane formation via phase inversion method by cloud point and light.pdf:application/pdf}
}


@article{Araki.2001,
 author = {Araki, Takeaki and Tanaka, Hajime},
 year = {2001},
 title = {Three-Dimensional Numerical Simulations of Viscoelastic Phase Separation: Morphological Characteristics},
 keywords = {Viscoelastic phase separation (VPS)},
 pages = {1953--1963},
 pagination = {page},
 volume = {34},
 number = {6},
 issn = {0024-9297},
 journal = {Macromolecules},
 doi = {10.1021/ma001569n},
 file = {2001{\_}Araki{\_}Three-Dimensional Numerical Simulations of Viscoelastic Phase Separation Morphological Characteristics:Attachments/2001{\_}Araki{\_}Three-Dimensional Numerical Simulations of Viscoelastic Phase Separation Morphological Characteristics.pdf:application/pdf}
}


@book{Arens.2018,
 abstract = {Dieses vierfarbige Lehrbuch bietet in einem Band ein lebendiges Bild der ?gesamten? Mathematik f{\"u}r Anwender. Das Buch kann allen Anwendern der Mathematik vom Beginn des Studiums {\"u}ber h{\"o}here Semester bis in die Berufspraxis hinein ein Begleiter sein. F{\"u}r die 4. Auflage ist es um zahlreiche Boxen mit Anwendungsbeispielen in MATLAB((R)) und R erg{\"a}nzt worden. Im Mittelpunkt stehen das Verst{\"a}ndnis der Zusammenh{\"a}nge und die Beherrschung der Rechentechniken. Inhaltlich spannt sich der Bogen von elementaren Grundlagen {\"u}ber die Analysis einer Ver{\"a}nderlichen, der linearen Algebra, der Analysis mehrerer Ver{\"a}nderlicher bis hin zu fortgeschrittenen Themen der Analysis, die f{\"u}r die Anwendung besonders wichtig sind, wie partielle Differenzialgleichungen, Fourierreihen und Laplacetransformationen. Numerische Konzepte sind integraler Bestandteil der Kapitel. Der Wahrscheinlichkeitsrechnung und Statistik ist einer der sechs Teile des Buchs gewidmet. Zus{\"a}tzlich gibt es zum Buch die Website matheweb, die Ihnen u.a. bietet: Bonusmaterialien zu zahlreichen Kapiteln Hinweise, L{\"o}sungswege und Ergebnisse zu allen Aufgaben Zusatzmaterialien wie Maple-Worksheets zu verschiedenen Themen des Buchs die M{\"o}glichkeit, zu den Kapiteln Fragen zu stellen},
 author = {Arens, Tilo and Hettlich, Frank and Karpfinger, Christian and Kockelkorn, Ulrich and Lichtenegger, Klaus and Stachel, Hellmuth},
 year = {2018},
 title = {Mathematik},
 url = {http://www.springer.com/},
 price = {Festeinband : EUR 69.99 (DE), EUR 61.67 (AT), CHF 62.00 (freier Preis)},
 address = {Berlin and Heidelberg},
 edition = {4. Auflage},
 publisher = {{Springer Spektrum}},
 isbn = {978-3-662-56741-8},
 series = {Lehrbuch},
 doi = {10.1007/978-3-662-56741-8},
 file = {2018{\_}Arens{\_}Mathematik:Attachments/2018{\_}Arens{\_}Mathematik.pdf:application/pdf}
}


@article{Aroon.2020,
 author = {Aroon, Mohammad Ali and {Asgarpour Khansary}, Milad},
 year = {2020},
 title = {A note on the composition-dependency of the density within the mass transfer layer},
 keywords = {Density-gradient theory;Diffusion;Mass transfer;Modeling},
 pages = {104677},
 pagination = {page},
 volume = {116},
 issn = {07351933},
 journal = {International Communications in Heat and Mass Transfer},
 doi = {10.1016/j.icheatmasstransfer.2020.104677},
 file = {2020{\_}Aroon{\_}A note on the composition-dependency of the density within the mass transfer layer:Attachments/2020{\_}Aroon{\_}A note on the composition-dependency of the density within the mass transfer layer.pdf:application/pdf}
}


@proceedings{Arumaikkannu.2005,
 year = {2005},
 title = {A Genetic Algorithm with Design of Experiments Approach to Predict the Optimal Process Parameters for FDM},
 url = {https://hdl.handle.net/2152/80053},
 keywords = {Design of experiment (DoE);Genetic algorithm (GA)},
 urldate = {2022-10-10},
 editor = {Arumaikkannu, G. and {Uma Maheshwaraa}, N. and Gowri, S,},
 file = {2005{\_}Arumaikkannu{\_}A Genetic Algorithm with Design of Experiments Approach to Predict the Optimal Process Parameters for FDM:Attachments/2005{\_}Arumaikkannu{\_}A Genetic Algorithm with Design of Experiments Approach to Predict the Optimal Process Parameters for FDM.pdf:application/pdf}
}


@article{Aryanti.2018,
 author = {Aryanti, P. T. P. and Ariono, D. and Hakim, A. N. and Wenten, I. G.},
 year = {2018},
 title = {Flory-Huggins Based Model to Determine Thermodynamic Property of Polymeric Membrane Solution},
 keywords = {Flory-Huggins Theory;Interaction Parameter;Modeling;Phase diagram;Thermodynamics},
 pages = {012074},
 pagination = {page},
 volume = {1090},
 issn = {1742-6588},
 journal = {Journal of Physics: Conference Series},
 doi = {10.1088/1742-6596/1090/1/012074},
 file = {2018{\_}Aryanti{\_}Flory-Huggins Based Model to Determine Thermodynamic Property of Polymeric Membrane Solution:Attachments/2018{\_}Aryanti{\_}Flory-Huggins Based Model to Determine Thermodynamic Property of Polymeric Membrane Solution.pdf:application/pdf}
}


@article{AsgarpourKhansary.2016,
 author = {Khansary, Milad Asgarpour and Shirazian, Saeed},
 year = {2016},
 title = {Theoretical modeling for thermophysical properties of cellulose: pressure/volume/temperature data},
 keywords = {Cellulose Acetate (CA);Compressible Regular Solution (CRS) Model;Continuum models;Group contribution;Modeling;Phase diagram;Thermodynamics},
 pages = {1101--1105},
 pagination = {page},
 volume = {23},
 number = {2},
 issn = {0969-0239},
 journal = {Cellulose},
 doi = {10.1007/s10570-016-0888-z},
 file = {2016{\_}Khansary{\_}Theoretical modeling for thermophysical properties of cellulose - pressure-volume-temperature data:Attachments/2016{\_}Khansary{\_}Theoretical modeling for thermophysical properties of cellulose - pressure-volume-temperature data.pdf:application/pdf}
}


@article{Ashtiani.2018,
 author = {Ashtiani, Saeed and Khoshnamvand, Mehdi and Shaliutina-Kole{\v{s}}ov{\'a}, Anna},
 year = {2018},
 title = {A fundamental study of Morphology Prediction for Nano and Microstructure of PVDF for Membrane Fabrication and Film Formation Applications},
 keywords = {Acetone;Cloud Point Titration;Dimethyl sulfoxide (DMSO);Dimethylacetamide (DMAc);Dimethylformamide (DMF);Flat sheet membrane;Hansen/Hildebrand Solubility Parameter (HSP);N-Methyl-2-pyrrolidone (NMP);Phase diagram;Poly(vinylidene fluoride) (PVDF);Propanol;Water},
 volume = {3},
 file = {2018{\_}Ashtiani{\_}A fundamental study of Morphology Prediction for Nano and Microstructure of PVDF for Membrane Fabrication and Film Formation Applications:Attachments/2018{\_}Ashtiani{\_}A fundamental study of Morphology Prediction for Nano and Microstructure of PVDF for Membrane Fabrication and Film Formation Applications.pdf:application/pdf}
}


@article{Ashtiani.2020,
 abstract = {We report a simple approach for tailoring the morphology of poly(vinylidene fluoride) (PVDF) membranes fabricated using a nonsolvent induced phase separation (NIPS) method that sustains both the hydrophilic and hydrophobic properties. Various membrane structures, i.e. skin layers and whole membrane structures as well, were obtained via an experimental method based on the obtained and computed ternary phase diagram. The nonsolvent interactions with polymer solution resulted in the different forms and properties of a surface layer of fabricated membranes that affected the overall transport of solvent and nonsolvent molecules inside and outside the bulk of the fabricated membranes. The resulting morphology and properties were confirmed using the 3D optical profiler, SEM, FT-IR and XRD methods. The effect of binary interaction parameters on the morphology of the fabricated membranes and on their separation performance was tested using water/oil mixture and gas separation. Both hydrophobic and hydrophilic properties of PVDF showed the excellent durable separation performance of the prepared membranes with 92{\%} of oil separation and the maximum flux of 395 L h-1 m-2 along with 120 min of long-term stability. CO2 separation from H2, N2, CH4 and SF6 gases was performed to further support the effect of tuned PVDF membranes with different micro/nanostructured morphologies. The gas performance demonstrated ultrahigh permeability and a several-fold greater than the Knudsen separation factor. The results demonstrate a facile and inexpensive approach can be successfully applied for the tailoring of the PVDF membranes to predict and design the resulting membrane structure.},
 author = {Ashtiani, S. and Khoshnamvand, M. and {\v{C}}{\'i}hal, P. and Dendisov{\'a}, M. and Randov{\'a}, A. and Bou{\v{s}}a, D. and Shaliutina-Kole{\v{s}}ov{\'a}, A. and Sofer, Z. and Friess, K.},
 year = {2020},
 title = {Fabrication of a PVDF membrane with tailored morphology and properties via exploring and computing its ternary phase diagram for wastewater treatment and gas separation applications},
 keywords = {Acetone;Cloud Point Titration;Dimethylformamide (DMF);Fourier Transform Infrared (FTIR);Gas separation;Interaction Parameter;Nonsolvent Induced Phase Separation (NIPS);Phase diagram;Poly(vinylidene fluoride) (PVDF);Propanol;Scanning Electron Microscope (SEM);Water;X-ray diffraction (XRD)},
 pages = {40373--40383},
 pagination = {page},
 volume = {10},
 number = {66},
 journal = {RSC advances},
 doi = {10.1039/D0RA07592B},
 file = {2020{\_}Ashtiani{\_}Fabrication of a PVDF membrane with tailored morphology and properties via exploring and computing its ternary phase diagram for wastewater treatment and gas separation applications:Attachments/2020{\_}Ashtiani{\_}Fabrication of a PVDF membrane with tailored morphology and properties via exploring and computing its ternary phase diagram for wastewater treatment and gas separation applications.pdf:application/pdf;2020{\_}Ashtiani{\_}Fabrication of a PVDF membrane with tailored morphology and properties via exploring and computing its ternary phase diagram for wastewater treatment and gas separation applications{\_}SI:Attachments/2020{\_}Ashtiani{\_}Fabrication of a PVDF membrane with tailored morphology and properties via exploring and computing its ternary phase diagram for wastewater treatment and gas separation applications{\_}SI.pdf:application/pdf}
}


@book{Atkins.2018,
 abstract = {'Atkins' Physical Chemistry' is widely acknowledged by both students and lecturers around the globe to be the textbook of choice for studying physical chemistry. Now in its 11th edition, the text has been enhanced with additional learning features and maths support, re-organised into discrete topics, to make the text more flexible to teach from and more readable for students.},
 author = {Atkins, P. W.},
 year = {2018},
 title = {Atkins' Physical chemistry},
 address = {Oxford, United Kingdom},
 edition = {Eleventh edition},
 publisher = {{Oxford University Press}},
 isbn = {9780191092183},
 file = {2014{\_}Atkins{\_}Physical Chemistry:Attachments/2014{\_}Atkins{\_}Physical Chemistry.pdf:application/pdf}
}


@article{Babcock.2019,
 author = {Babcock, E. and Szekely, N. and Konovalova, A. and Lin, Y. and Appavou, M.-S. and Mangiapia, G. and Revay, Z. and Stieghorst, C. and Holderer, O. and Henkensmeier, D. and Lehnert, W. and Carmo, M.},
 year = {2019},
 title = {Using neutron methods SANS and PGAA to study evolution of structure and composition of alkali-doped polybenzimidazole membranes},
 keywords = {Prompt Gamma Activation Analysis (PGAA);Small Angle Neutron Scattering (SANS)},
 pages = {12--19},
 pagination = {page},
 volume = {577},
 issn = {03767388},
 journal = {Journal of Membrane Science},
 doi = {10.1016/j.memsci.2019.01.026},
 file = {2019{\_}Babcock{\_}Using neutron methods SANS and PGAA to study evolution of structure and composition of alkali-doped polybenzimidazole membranes:Attachments/2019{\_}Babcock{\_}Using neutron methods SANS and PGAA to study evolution of structure and composition of alkali-doped polybenzimidazole membranes.pdf:application/pdf}
}


@article{Bak.2016,
 author = {B{\k{a}}k, Agata and Podg{\'o}rska, Wioletta},
 year = {2016},
 title = {Interfacial and surface tensions of toluene/water and air/water systems with nonionic surfactants Tween 20 and Tween 80},
 keywords = {Surfactant},
 pages = {414--425},
 pagination = {page},
 volume = {504},
 issn = {09277757},
 journal = {Colloids and Surfaces A: Physicochemical and Engineering Aspects},
 doi = {10.1016/j.colsurfa.2016.05.091},
 file = {2016{\_}Bak{\_}Interfacial and surface tensions of toluenewater and airwater systems with nonionic surfactants Tween 20 and Tween 80:Attachments/2016{\_}Bak{\_}Interfacial and surface tensions of toluenewater and airwater systems with nonionic surfactants Tween 20 and Tween 80.pdf:application/pdf}
}


@book{Baker.2012,
 author = {Baker, Richard W.},
 year = {2012},
 title = {Membrane technology and applications},
 keywords = {Flat sheet membrane},
 address = {Chichester},
 edition = {3. ed.},
 publisher = {Wiley},
 isbn = {978-0-470-74372-0},
 file = {2012{\_}Baker{\_}Membrane Technology and Applications:Attachments/2012{\_}Baker{\_}Membrane Technology and Applications.pdf:application/pdf}
}


@article{Bakeri.2014,
 author = {Bakeri, Gh. and Ismail, Ahmad Fauzi and Rahimnejad, M. and Matsuura, Takeshi},
 year = {2014},
 title = {Analysis of Polyetherimide/N-Methyl-2-Pyrrolidone/nonsolvent phase separation behavior},
 keywords = {Cloud Point Titration;Flat sheet membrane;Linearized Cloud Point relation (LCP);Nonsolvent Induced Phase Separation (NIPS)},
 volume = {21},
 number = {4},
 issn = {1022-9760},
 journal = {Journal of Polymer Research},
 file = {2014{\_}Bakeri{\_}Analysis of PolyetherimideN-Methyl-2-Pyrrolidonenonsolvent phase separation behavior:Attachments/2014{\_}Bakeri{\_}Analysis of PolyetherimideN-Methyl-2-Pyrrolidonenonsolvent phase separation behavior.pdf:application/pdf}
}


@article{Bakeri.2014b,
 author = {Bakeri, Gh. and Ismail, A. F. and Rahimnejad, M. and Matsuura, T.},
 year = {2014},
 title = {Analysis of Polyetherimide/N-Methyl-2-Pyrrolidone/nonsolvent phase separation behavior},
 keywords = {Cloud Point Titration;Compressible Regular Solution (CRS) Model},
 volume = {21},
 number = {4},
 issn = {1022-9760},
 journal = {Journal of Polymer Research},
 doi = {10.1007/s10965-014-0386-7},
 file = {2014{\_}Bakeri{\_}Analysis of PolyetherimideN-Methyl-2-Pyrrolidonenonsolvent phase separation behavior:Attachments/2014{\_}Bakeri{\_}Analysis of PolyetherimideN-Methyl-2-Pyrrolidonenonsolvent phase separation behavior.pdf:application/pdf}
}


@article{Banat.1999,
 author = {Banat, Fawzi A. and Simandl, Jana},
 year = {1999},
 title = {Membrane distillation for dilute ethanol},
 keywords = {Ethanol;Membrane Distillation (MD);Poly(vinylidene fluoride) (PVDF);Water},
 pages = {333--348},
 pagination = {page},
 volume = {163},
 number = {2},
 issn = {03767388},
 journal = {Journal of Membrane Science},
 doi = {10.1016/S0376-7388(99)00178-7},
 file = {1999{\_}Banat{\_}Membrane distillation for dilute ethanol:Attachments/1999{\_}Banat{\_}Membrane distillation for dilute ethanol.pdf:application/pdf}
}


@phdthesis{Barbe.2009,
 author = {Barbe, St{\'e}phan},
 year = {2009},
 title = {Fluid dynamics in Sartobind membrane adsorber systems},
 keywords = {Flat sheet membrane},
 school = {{Gottfried Wilhelm Leibniz Universit{\"a}t Hannover}},
 doi = {10.15488/7169},
 type = {Dissertation},
 file = {2009{\_}Barbe{\_}Fluid Dynamics in Sartobind{\circledR} Membrane Adsorber Systems:Attachments/2009{\_}Barbe{\_}Fluid Dynamics in Sartobind{\circledR} Membrane Adsorber Systems.pdf:application/pdf}
}


@book{Barboiu.2012,
 abstract = {Constitutional dynamic chemistry: bridge from supramolecular chemistry to adaptive chemistry / Jean-Marie Lehn -- Multistate and phase change selection in constitutional multivalent systems / Mihail Barboiu -- Dynamic systemic resolution / Morakot Sakulsombat, Yan Zhang, and Olof Ramstr{\"o}m -- Dynamic combinatorial self-replicating systems / Emoilie Moulin and Nicolas Giuseppone -- DCC in the development of nucleic acid targeted and nucleic acid inspired structures / Benjamin L. Miller -- Dynamic nanoplatforms in biosensor and membrane constitutional systems / Eugene Mahon, Teodor Aasrup, and Mihail Barboiu -- Dynamic assembly of block-copolymers / D. Qu{\'e}mener, A. Deratani, and S. Lecommandoux -- Dynamic chemistry of anion recognition / Radu Custelcean -- Supramolecular naphthalenediimide nanotubes / Nandhini Ponnuswamy, Artur R. Stefankiewicz, Jeremy K.M. Sanders, and G. Dan Panto{\c{s}} -- Synthetic molecular machines and polymer/monomer size switches that operate through dynamic and non-dynamic covalent changes / Adrian-Mihail Stadler and Juan Ram{\'i}rez -- Reversible covalent chemistries compatible with the principles of constitutional dynamic chemistry: new reactions to create more diversity / Kamel Meguellati and Sylvain Ladame},
 year = {2012},
 title = {Constitutional dynamic chemistry},
 url = {https://www.loc.gov/catdir/enhancements/fy1616/2012932056-d.html},
 price = {Gb. : ca. EUR 266.43 (DE) (freier Pr.), ca. EUR 273.90 (AT) (freier Pr.), ca. sfr 331.50 (freier Pr.)},
 address = {Berlin and Heidelberg},
 volume = {322},
 publisher = {Springer},
 isbn = {978-3-642-28344-4},
 series = {Topics in current chemistry},
 editor = {Barboiu, Mihail},
 file = {2012{\_}Barboiu{\_}Constitutional Dynamic Chemistry:Attachments/2012{\_}Barboiu{\_}Constitutional Dynamic Chemistry.pdf:application/pdf}
}


@article{Barth.2000,
 author = {Barth, Claudia and Gon{\c{c}}alves, M. C. and {Nunes Pires}, Alfredo T. and Roeder, J. and Wolf, Bernhard Anton},
 year = {2000},
 title = {Asymmetric polysulfone and polyethersulfone membranes: effects of thermodynamic conditions during formation on their performance},
 keywords = {Acetone;Dimethylformamide (DMF);Flat sheet membrane;Liquid-Liquid phase separation;Multi-Angle Laser Light Scattering (MALLS);Nonsolvent Induced Phase Separation (NIPS);Nucleation {\&} Growth (NG);Phase diagram;Polyethersulfone (PESU);Polysulfone (PSU/PSf);Spinodal Decomposition (SD);Water},
 pages = {287--299},
 pagination = {page},
 volume = {169},
 number = {2},
 issn = {03767388},
 journal = {Journal of Membrane Science},
 doi = {10.1016/S0376-7388(99)00344-0},
 file = {2000{\_}Barth{\_}Asymmetric polysulfone and polyethersulfone membranes - effects of thermodynamic conditions during formation on their performance:Attachments/2000{\_}Barth{\_}Asymmetric polysulfone and polyethersulfone membranes - effects of thermodynamic conditions during formation on their performance.pdf:application/pdf}
}


@article{Barth.2000b,
 author = {Barth, Claudia and Wolf, Bernhard Anton},
 year = {2000},
 title = {Quick and reliable routes to phase diagrams for polyethersulfone and polysulfone membrane formation},
 keywords = {Binodal;Critical point;Dimethylformamide (DMF);Flory-Huggins Theory;Gas Chromatography (GC);Interaction Parameter;Modeling;Phase diagram;Polyethersulfone (PESU);Polysulfone (PSU/PSf);Small angle light scattering (SALS);Spinodal;Swelling;Tie line / Konode;Water},
 pages = {365--374},
 pagination = {page},
 volume = {201},
 number = {3},
 issn = {10221352},
 journal = {Macromolecular Chemistry and Physics},
 doi = {10.1002/(SICI)1521-3935(20000201)201:3%3C365::AID-MACP365%3E3.0.CO;2-5},
 file = {2000{\_}Barth{\_}Quick and reliable routes to phase diagrams for polyethersulfone and polysulfone membrane formation:Attachments/2000{\_}Barth{\_}Quick and reliable routes to phase diagrams for polyethersulfone and polysulfone membrane formation.pdf:application/pdf}
}


@book{Barton.2017,
 abstract = {{\textquotedbl}The CRC Handbook of Solubility Parameters and Other Cohesion Parameters, Second Edition, which includes 17 new sections and 40 new data tables, incorporates information from a vast amount of material published over the last ten years. The volume is based on a bibliography of 2,900 reports, including 1,200 new citations. The detailed, careful construction of the handbook develops the concept of solubility parameters from empirical, thermodynamic, and molecular points of view and demonstrates their application to liquid, gas, solid, and polymer systems.{\textquotedbl}--Provided by publisher.},
 author = {Barton, Allan F. M.},
 year = {2017},
 title = {CRC Handbook of Solubility Parameters and Other Cohesion Parameters: Second Edition},
 keywords = {Hansen/Hildebrand Solubility Parameter (HSP)},
 address = {London},
 edition = {Second edition},
 publisher = {{Taylor and Francis}},
 isbn = {9781351457194},
 file = {2017{\_}Barton{\_}CRC Handbook of Solubility Parameters and Other Cohesion Parameters:Attachments/2017{\_}Barton{\_}CRC Handbook of Solubility Parameters and Other Cohesion Parameters.pdf:application/pdf}
}


@article{Bartova.2016,
 author = {B{\'a}rtov{\'a}, {\v{S}}{\'a}rka and K{\r{u}}s, Pavel and Skala, Martin and Vonkov{\'a}, Kate{\v{r}}ina},
 year = {2016},
 title = {Reverse osmosis for the recovery of boric acid from the primary coolant at nuclear power plants},
 keywords = {Bor;Flat sheet membrane;Reverse Osmosis (RO)},
 pages = {107--116},
 pagination = {page},
 volume = {300},
 issn = {00295493},
 journal = {Nuclear Engineering and Design},
 file = {2016{\_}B{\'a}rtov{\'a}{\_}Reverse osmosis for the recovery of boric acid from the primarycoolant at nuclear power plants:Attachments/2016{\_}B{\'a}rtov{\'a}{\_}Reverse osmosis for the recovery of boric acid from the primarycoolant at nuclear power plants.pdf:application/pdf}
}


@article{Barzin.2007,
 author = {Barzin, J. and Sadatnia, B.},
 year = {2007},
 title = {Theoretical phase diagram calculation and membrane morphology evaluation for water/solvent/polyethersulfone systems},
 keywords = {Flory-Huggins Theory;Modeling;Phase diagram;Thermodynamics},
 pages = {1620--1631},
 pagination = {page},
 volume = {48},
 number = {6},
 issn = {00323861},
 journal = {Polymer},
 doi = {10.1016/j.polymer.2007.01.049},
 file = {2007{\_}Barzin{\_}Theoretical phase diagram calculation and membrane morphology evaluation for watersolventpolyethersulfone systems:Attachments/2007{\_}Barzin{\_}Theoretical phase diagram calculation and membrane morphology evaluation for watersolventpolyethersulfone systems.pdf:application/pdf}
}


@article{Basko.2023,
 abstract = {A new interpretation of the mechanism of the polyvinylidene fluoride (PVDF) membrane formation using the nonsolvent-induced phase separation (NIPS) method based on an analysis of the complete experimental phase diagram for the three-component mixture PVDF-dimethyl acetamide (DMAc)-water is proposed. The effects of the precipitation bath's harshness and thermodynamic affinity of the polymer's solvent on the morphology, crystalline structure, transport and physical-mechanical properties of the membranes are investigated. These characteristics were studied via scanning electron microscopy, wide-angle X-ray scattering, liquid-liquid porosimetry and standard methods of physico-mechanical analysis. It is established that an increase in DMAc concentration in the precipitation bath results in the growth of mean pore size from {\~{}}60 to {\~{}}150 nm and an increase in permeance from {\~{}}2.8 to {\~{}}8 L m-2 h-1 bar-1. It was observed that pore size transformations are accompanied by changes in the tensile strength of membranes from {\~{}}9 to {\~{}}11 and to 6 MPa, which were explained by the degeneration of finger-like pores and appearance of spherulitic structures in the samples. The addition of water to the dope solution decreased both the transport (mean pore size changed from {\~{}}55 to {\~{}}25 nm and permeance reduced from {\~{}}2.8 to {\~{}}0.5 L m-2 h-1 bar-1) and mechanical properties of the membranes (tensile strength decreased from {\~{}}9 to {\~{}}6 MPa). It is possible to conclude that the best membrane quality may be reached using pure DMAc as a solvent and a precipitation bath containing 10-30{\%} wt. of DMAc, in addition to water.},
 author = {Basko, Andrey and Lebedeva, Tatyana and Yurov, Mikhail and Ilyasova, Anna and Elyashevich, Galina and Lavrentyev, Viktor and Kalmykov, Denis and Volkov, Alexey and Pochivalov, Konstantin},
 year = {2023},
 title = {Mechanism of PVDF Membrane Formation by NIPS Revisited: Effect of Precipitation Bath Nature and Polymer-Solvent Affinity},
 keywords = {Dimethylacetamide (DMAc);Nonsolvent Induced Phase Separation (NIPS);Poly(vinylidene fluoride) (PVDF);Water},
 volume = {15},
 number = {21},
 journal = {Polymers},
 doi = {10.3390/polym15214307},
 file = {2023{\_}Basko{\_}Mechanism of PVDF Membrane Formation by NIPS Revisited Effect of Precipitation Bath Nature and Polymer-Solvent Affinity:Attachments/2023{\_}Basko{\_}Mechanism of PVDF Membrane Formation by NIPS Revisited Effect of Precipitation Bath Nature and Polymer-Solvent Affinity.pdf:application/pdf}
}


@book{Bassett.1982,
 year = {1982},
 title = {Developments in Crystalline Polymers-1},
 keywords = {Poly(vinylidene fluoride) (PVDF)},
 address = {Dordrecht},
 volume = {33},
 publisher = {Springer},
 isbn = {978-94-009-7343-5},
 series = {The Developments Series},
 editor = {Bassett, D. C.},
 doi = {10.1007/978-94-009-7343-5},
 file = {1982{\_}Bassett{\_}Developments in Crystalline Polymers - 1:Attachments/1982{\_}Bassett{\_}Developments in Crystalline Polymers - 1.pdf:application/pdf}
}


@article{Bazarjani.2009,
 author = {Bazarjani, M. Seifollahi and Mohammadi, Naser and Ghasemi, Seyed Morteza},
 year = {2009},
 title = {Ranking the key parameters of immersion precipitation process and modeling the resultant membrane structural evolution},
 keywords = {Big bang;Cellulose Acetate (CA);Composition Path;Diffusion;Flat sheet membrane;Hansen/Hildebrand Solubility Parameter (HSP);Kinetics;Metastable Region;Modeling;Morphology;Nonsolvent Induced Phase Separation (NIPS);Nucleation {\&} Growth (NG);Phase diagram;Phase Separation;Phenomenological model;Spinodal Decomposition (SD);Structure evolution;Viscoelastic phase separation (VPS);Viscosity},
 pages = {1529--1538},
 pagination = {page},
 volume = {113},
 number = {3},
 issn = {0021-8995},
 journal = {Journal of Applied Polymer Science},
 doi = {10.1002/app.30023},
 file = {2009{\_}Bazarjani{\_}Ranking the key parameters of immersion precipitation process and modeling the resultant membrane structural evolution:Attachments/2009{\_}Bazarjani{\_}Ranking the key parameters of immersion precipitation process and modeling the resultant membrane structural evolution.pdf:application/pdf}
}


@article{Bechhold.1907,
 author = {Bechhold, H.},
 year = {1907},
 title = {Kolloidstudien mit der Filtrationsmethode},
 keywords = {Flat sheet membrane},
 pages = {257--318},
 pagination = {page},
 volume = {60U},
 number = {1},
 issn = {0942-9352},
 journal = {Zeitschrift f{\"u}r Physikalische Chemie},
 doi = {10.1515/zpch-1907-6013}
}


@article{Benz.2001,
 author = {Benz, Marcel and Euler, William B. and Gregory, Otto J.},
 year = {2001},
 title = {The Influence of Preparation Conditions on the Surface Morphology of Poly(vinylidene fluoride) Films},
 keywords = {Dimethylformamide (DMF);Morphology;Poly(vinylidene fluoride) (PVDF);Polymorph;Solvation temperature;Ultrasound},
 pages = {239--243},
 pagination = {page},
 volume = {17},
 number = {1},
 issn = {0743-7463},
 journal = {Langmuir},
 doi = {10.1021/la001206g},
 file = {2001{\_}Benz{\_}The Influence of Preparation Conditions on the Surface Morphology of Poly(vinylidene fluoride) Films:Attachments/2001{\_}Benz{\_}The Influence of Preparation Conditions on the Surface Morphology of Poly(vinylidene fluoride) Films.pdf:application/pdf}
}


@article{Benz.2002,
 author = {Benz, Marcel and Euler, William B. and Gregory, Otto J.},
 year = {2002},
 title = {The Role of Solution Phase Water on the Deposition of Thin Films of Poly(vinylidene fluoride)},
 keywords = {Dimethyl sulfoxide (DMSO);Fourier Transform Infrared - Attenuated Total Reflectance (FTIR-ATR);Poly(vinylidene fluoride) (PVDF);Polymorph},
 pages = {2682--2688},
 pagination = {page},
 volume = {35},
 number = {7},
 issn = {0024-9297},
 journal = {Macromolecules},
 doi = {10.1021/ma011744f},
 file = {2002{\_}Benz{\_}The Role of Solution Phase Water on the Deposition of Thin Films of Poly(vinylidene fluoride):Attachments/2002{\_}Benz{\_}The Role of Solution Phase Water on the Deposition of Thin Films of Poly(vinylidene fluoride).pdf:application/pdf}
}


@article{Benz.2003,
 author = {Benz, Marcel and Euler, William B.},
 year = {2003},
 title = {Determination of the crystalline phases of poly(vinylidene fluoride) under different preparation conditions using differential scanning calorimetry and infrared spectroscopy},
 keywords = {Acetone;Differential Scanning Calorimetry (DSC);Dimethylformamide (DMF);Fourier Transform Infrared - Attenuated Total Reflectance (FTIR-ATR);Poly(vinylidene fluoride) (PVDF);Polymorph},
 pages = {1093--1100},
 pagination = {page},
 volume = {89},
 number = {4},
 issn = {0021-8995},
 journal = {Journal of Applied Polymer Science},
 doi = {10.1002/app.12267},
 file = {2003{\_}Benz{\_}Determination of the crystalline phases of poly(vinylidene fluoride) under different preparation conditions using differential scanning calorimetry and infrared spectroscopy:Attachments/2003{\_}Benz{\_}Determination of the crystalline phases of poly(vinylidene fluoride) under different preparation conditions using differential scanning calorimetry and infrared spectroscopy.pdf:application/pdf}
}


@article{Bernardo.2021,
 author = {Bernardo, P. and Iulianelli, A. and Macedonio, Francesca and Drioli, Enrico},
 year = {2021},
 title = {Membrane technologies for space engineering},
 keywords = {Flat sheet membrane;Gas separation},
 pages = {119177},
 pagination = {page},
 volume = {626},
 issn = {03767388},
 journal = {Journal of Membrane Science},
 doi = {10.1016/j.memsci.2021.119177},
 file = {2021{\_}Bernardo{\_}Membrane technology for space engineering:Attachments/2021{\_}Bernardo{\_}Membrane technology for space engineering.pdf:application/pdf}
}


@article{Biaopiotrowicz.2002,
 author = {Bia{\l}opiotrowicz, Tomasz and Ja{\'n}czuk, Bronis{\l}aw},
 year = {2002},
 title = {The wettability of a cellulose acetate membrane in the presence of bovine serum albumin},
 keywords = {Wettability},
 pages = {146--153},
 pagination = {page},
 volume = {201},
 number = {1-4},
 issn = {01694332},
 journal = {Applied Surface Science},
 doi = {10.1016/S0169-4332(02)00840-1},
 file = {2002{\_}Bialopiotrowicz{\_}The wettability of a cellulose acetate membrane in the presence of bovine serum albumin:Attachments/2002{\_}Bialopiotrowicz{\_}The wettability of a cellulose acetate membrane in the presence of bovine serum albumin.pdf:application/pdf}
}


@book{Bird.2005,
 author = {Bird, Robert Byron and Stewart, Warren E. and Lightfoot, Edwin N.},
 year = {2005},
 title = {Transport phenomena},
 address = {New York and Weinheim},
 edition = {2. ed., [Nachdr.]},
 publisher = {Wiley},
 isbn = {9780471410775},
 file = {2006{\_}Bird{\_}Transport Phenomena:Attachments/2006{\_}Bird{\_}Transport Phenomena.pdf:application/pdf}
}


@article{Blundell.1968,
 author = {Blundell, D. J. and Keller, A.},
 year = {1968},
 title = {Nature of self-seeding polyethylene crystal nuclei},
 keywords = {Crystallization;Dope pre-crystallization},
 pages = {301--336},
 pagination = {page},
 volume = {2},
 number = {2},
 issn = {0022-2348},
 journal = {Journal of Macromolecular Science, Part B},
 doi = {10.1080/00222346808212454},
 file = {1968{\_}Blundell{\_}Nature of self-seeding polyethylene crystal nuclei:Attachments/1968{\_}Blundell{\_}Nature of self-seeding polyethylene crystal nuclei.pdf:application/pdf}
}


@article{Boccaccio.2002,
 author = {Boccaccio, T. and Bottino, A. and Capannelli, G. and Piaggio, P.},
 year = {2002},
 title = {Characterization of PVDF membranes by vibrational spectroscopy},
 keywords = {Dimethylacetamide (DMAc);Dimethylformamide (DMF);Fourier Transform Infrared - Attenuated Total Reflectance (FTIR-ATR);Fourier Transform Infrared (FTIR);Hexamethylphosphoramide (HMPA);Nonsolvent Induced Phase Separation (NIPS);Poly(vinylidene fluoride) (PVDF);Polymorph;Raman Spectroscopy;Triethylphosphat (TEP);Water},
 pages = {315--329},
 pagination = {page},
 volume = {210},
 number = {2},
 issn = {03767388},
 journal = {Journal of Membrane Science},
 doi = {10.1016/S0376-7388(02)00407-6},
 file = {2002{\_}Boccaccio{\_}Characterization of PVDF membranes by vibrational spectroscopy:Attachments/2002{\_}Boccaccio{\_}Characterization of PVDF membranes by vibrational spectroscopy.pdf:application/pdf}
}


@phdthesis{Bohr.2021,
 author = {Bohr, Sven Johann},
 year = {2021},
 title = {Numerische und experimentelle Entwicklung makropor{\"o}ser Membranen mit verbesserten Kapillartransporteigenschaften},
 keywords = {Flat sheet membrane;Liquid-Liquid phase separation;Macrovoid;Nonsolvent Induced Phase Separation (NIPS);Polymer},
 address = {K{\"o}ln},
 publisher = {Angewandte Naturwissenschaften},
 school = {{Technische Hochschule K{\"o}ln}},
 type = {Masterthesis},
 file = {2021{\_}Bohr{\_}Numerische und experimentelle Entwicklung makropor{\"o}ser Membranen mit verbesserten Kapillartransporteigenschaften:Attachments/2021{\_}Bohr{\_}Numerische und experimentelle Entwicklung makropor{\"o}ser Membranen mit verbesserten Kapillartransporteigenschaften.pdf:application/pdf}
}


@article{Bohr.2023,
 author = {Bohr, Sven Johann and Wang, Fei and Metze, Michael and Vuku{\v{s}}i{\'c}, Josipa Lisi{\v{c}}ar and Sapalidis, Andreas and Ulbricht, Mathias and Nestler, Britta and Barbe, St{\'e}phan},
 year = {2023},
 title = {State-of-the-art review of porous polymer membrane formation characterization---How numerical and experimental approaches dovetail to drive innovation},
 keywords = {Flat sheet membrane;Modeling},
 volume = {4},
 journal = {Frontiers in Sustainability},
 doi = {10.3389/frsus.2023.1093911},
 file = {2023{\_}Bohr{\_}State-of-the-art review of porous polymer membrane formation characterization - How numerical and experimental approaches dovetail to drive innovation:Attachments/2023{\_}Bohr{\_}State-of-the-art review of porous polymer membrane formation characterization - How numerical and experimental approaches dovetail to drive innovation.pdf:application/pdf}
}


@phdthesis{Boom.1992,
 author = {Boom, R. M.},
 year = {1992},
 title = {Membrane formation by immersion precipitation: The role of a polymeric additive},
 url = {https://research.utwente.nl/en/publications/membrane-formation-by-immersion-precipitation-the-role-of-a-polym-2},
 keywords = {Cloud Point Titration;Correlation;Flat sheet membrane;Hexamethylphosphoramide (HMPA);Liquid-Liquid phase separation;Macrovoid;Nonsolvent Induced Phase Separation (NIPS);Phase diagram;Polyethersulfone (PESU);Thermodynamics},
 address = {Enschede},
 urldate = {2021-07-15},
 school = {{University of Twente}},
 type = {Dissertation},
 file = {1992{\_}Boom{\_}Membrane formation by immersion precipitation The role of a polymeric additive:Attachments/1992{\_}Boom{\_}Membrane formation by immersion precipitation The role of a polymeric additive.pdf:application/pdf}
}


@article{Boom.1993,
 abstract = {Es wird eine lineare Korrelationsfunktion vorgestellt, die den Kurvenverlauf der Binodale eines ter{\"a}nren Systems (P, LM, NLM) nachzeichnet.},
 author = {Boom, R. M. and {van den Boomgaard}, Th. and {van den Berg}, J. W. A. and Smolders, C. A.},
 year = {1993},
 title = {Linearized cloudpoint curve correlation for ternary systems consisting of one polymer, one solvent and one non-solvent},
 keywords = {Cloud Point Titration;Correlation;Liquid-Liquid phase separation},
 pages = {2348--2356},
 pagination = {page},
 volume = {34},
 number = {11},
 issn = {00323861},
 journal = {Polymer},
 file = {1992{\_}Smolders{\_}Linearized cloudpoint curve correlation for ternary systems consisting of one polymer, one solvent and one non-solvent:Attachments/1992{\_}Smolders{\_}Linearized cloudpoint curve correlation for ternary systems consisting of one polymer, one solvent and one non-solvent.pdf:application/pdf}
}


@article{Boom.1994,
 author = {Boom, R. M. and Reinders, H. W. and Rolevink, H. H. W. and {van den Boomgaard}, Th. and Smolders, C. A.},
 year = {1994},
 title = {Equilibrium Thermodynamics of a Quaternary Membrane-Forming System with Two Polymers. 2. Experiments},
 keywords = {Correlation;Flory-Huggins Theory;Interaction Parameter;Quaternary System},
 pages = {2041--2044},
 pagination = {page},
 volume = {27},
 number = {8},
 issn = {0024-9297},
 journal = {Macromolecules},
 doi = {10.1021/ma00086a010},
 file = {1994{\_}Boom{\_}Equilibrium Thermodynamics of a Quaternary Membrane-Forming System with Two Polymers. 2. Experiments:Attachments/1994{\_}Boom{\_}Equilibrium Thermodynamics of a Quaternary Membrane-Forming System with Two Polymers. 2. Experiments.pdf:application/pdf}
}


@article{Boom.1994b,
 author = {Boom, R. M. and {van den Boomgaard}, Th. and Smolders, C. A.},
 year = {1994},
 title = {Equilibrium Thermodynamics of a Quaternary Membrane-Forming System with Two Polymers. 1. Calculations},
 keywords = {Correlation;Flory-Huggins Theory;Interaction Parameter;Liquid-Liquid phase separation;Quaternary System},
 pages = {2034--2040},
 pagination = {page},
 volume = {27},
 number = {8},
 issn = {0024-9297},
 journal = {Macromolecules},
 doi = {10.1021/ma00086a009},
 file = {1994{\_}Boom{\_}Equilibrium Thermodynamics of a Quaternary Membrane-Forming System with Two Polymers. 1. Calculations:Attachments/1994{\_}Boom{\_}Equilibrium Thermodynamics of a Quaternary Membrane-Forming System with Two Polymers. 1. Calculations.pdf:application/pdf}
}


@article{Bormashenko.2004,
 author = {Bormashenko, Ye. and Pogreb, R. and Stanevsky, O. and Bormashenko, Ed.},
 year = {2004},
 title = {Vibrational spectrum of PVDF and its interpretation},
 keywords = {Fourier Transform Infrared - Attenuated Total Reflectance (FTIR-ATR);Poly(vinylidene fluoride) (PVDF);Polymorph},
 pages = {791--796},
 pagination = {page},
 volume = {23},
 number = {7},
 issn = {01429418},
 journal = {Polymer Testing},
 doi = {10.1016/j.polymertesting.2004.04.001},
 file = {2004{\_}Bormashenko{\_}Vibrational spectrum of PVDF and its interpretation:Attachments/2004{\_}Bormashenko{\_}Vibrational spectrum of PVDF and its interpretation.pdf:application/pdf}
}


@article{Borse.2019,
 author = {Borse, Vivek and Srivastava, Rohit},
 year = {2019},
 title = {Process parameter optimization for lateral flow immunosensing},
 keywords = {Lateral Flow Assay (LFA)},
 pages = {434--441},
 pagination = {page},
 volume = {2},
 number = {3},
 issn = {25892991},
 journal = {Materials Science for Energy Technologies},
 doi = {10.1016/j.mset.2019.04.003},
 file = {2019{\_}Borse{\_}Process parameter optimization for lateral flow immunosensing:Attachments/2019{\_}Borse{\_}Process parameter optimization for lateral flow immunosensing.pdf:application/pdf}
}


@article{BoshrouyehGhandashtani.2018,
 author = {{Boshrouyeh Ghandashtani}, Mohammad and Tavangar, Tohid and {Zokaee Ashtiani}, Farzin and Karimi, Mohammad and Fouladitajar, Amir},
 year = {2018},
 title = {Experimental investigation and mathematical modeling of nano--composite membrane fabrication process: Focus on the role of solvent type},
 keywords = {Contact angle (CA);Dimethyl sulfoxide (DMSO);Dimethylformamide (DMF);Genetic algorithm (GA);Hansen/Hildebrand Solubility Parameter (HSP);Hexamethylphosphoramide (HMPA);Image J;Modeling;Morphology;Nanoparticles;Nonsolvent Induced Phase Separation (NIPS);Polyethersulfone (PESU);Porometry;Scanning Electron Microscope (SEM);Thermodynamics;Vapor-induced phase separation (VIPS)},
 pages = {e2260},
 pagination = {page},
 volume = {13},
 number = {6},
 issn = {1932-2135},
 journal = {Asia-Pacific Journal of Chemical Engineering},
 doi = {10.1002/apj.2260},
 file = {2018{\_}Boshrouyeh Ghandashtani{\_}Experimental investigation and mathematical modeling of nano--composite membrane fabrication process Focus on the role of solvent type:Attachments/2018{\_}Boshrouyeh Ghandashtani{\_}Experimental investigation and mathematical modeling of nano--composite membrane fabrication process Focus on the role of solvent type.pdf:application/pdf}
}


@article{Bottino.1988,
 author = {Bottino, A. and Capannelli, G. and Munari, S. and Turturro, A.},
 year = {1988},
 title = {Solubility parameters of poly(vinylidene fluoride)},
 keywords = {Dimethyl sulfoxide (DMSO);Dimethylacetamide (DMAc);Dimethylformamide (DMF);Hansen/Hildebrand Solubility Parameter (HSP);Hexamethylphosphoramide (HMPA);Poly(vinylidene fluoride) (PVDF);Triethylphosphat (TEP);Viscosity},
 pages = {785--794},
 pagination = {page},
 volume = {26},
 number = {4},
 issn = {0887-6266},
 journal = {Journal of Polymer Science Part B: Polymer Physics},
 doi = {10.1002/polb.1988.090260405},
 file = {1988{\_}Bottino{\_}Solubility parameters of poly vinylidene fluoride:Attachments/1988{\_}Bottino{\_}Solubility parameters of poly vinylidene fluoride.pdf:application/pdf}
}


@article{Bottino.1991,
 author = {Bottino, A. and Camera-Roda, G. and Capannelli, G. and Munari, S.},
 year = {1991},
 title = {The formation of microporous polyvinylidene difluoride membranes by phase separation},
 keywords = {Cloud Point Titration;Diffusion;Dimethyl sulfoxide (DMSO);Dimethylacetamide (DMAc);Dimethylformamide (DMF);Hansen/Hildebrand Solubility Parameter (HSP);Hexamethylphosphoramide (HMPA);Modeling;Nonsolvent Induced Phase Separation (NIPS);Poly(vinylidene fluoride) (PVDF);Triethylphosphat (TEP);Viscosity},
 pages = {1--20},
 pagination = {page},
 volume = {57},
 number = {1},
 issn = {03767388},
 journal = {Journal of Membrane Science},
 doi = {10.1016/S0376-7388(00)81159-X},
 file = {1991{\_}Bottino{\_}The formation of microporous polyvinylidene difluoride membranes by phase separation:Attachments/1991{\_}Bottino{\_}The formation of microporous polyvinylidene difluoride membranes by phase separation.pdf:application/pdf}
}


@article{Boudouris.1997,
 author = {Boudouris, D. and Constantinou, L. and Panayiotou, C.},
 year = {1997},
 title = {A Group Contribution Estimation of the Thermodynamic Properties of Polymers},
 keywords = {Compressible Regular Solution (CRS) Model;Group contribution;Modeling;Polymer;SL EoS;Thermodynamics},
 pages = {3968--3973},
 pagination = {page},
 volume = {36},
 number = {9},
 issn = {0888-5885},
 journal = {Industrial {\&} Engineering Chemistry Research},
 doi = {10.1021/ie970242g},
 file = {1997{\_}Boudouris{\_}A Group Contribution Estimation of the Thermodynamic Properties of Polymers:Attachments/1997{\_}Boudouris{\_}A Group Contribution Estimation of the Thermodynamic Properties of Polymers.pdf:application/pdf}
}


@article{Bouyer.2010,
 author = {Bouyer, Denis and Vachoud, L. and Chakrabandhu, Y. and Pochat-Bohatier, C{\'e}line},
 year = {2010},
 title = {Influence of mass transfer on gelation time using VIPS-gelation process for chitin dissolved in LiCl/NMP solvent---Modelling and experimental study},
 keywords = {Chitosan;Heat transfer;Hexamethylphosphoramide (HMPA);LiCl;Mass transfer;Modeling;Vapor-induced phase separation (VIPS)},
 pages = {605--619},
 pagination = {page},
 volume = {157},
 number = {2-3},
 issn = {13858947},
 journal = {Chemical Engineering Journal},
 doi = {10.1016/j.cej.2010.01.037},
 file = {2010{\_}Bouyer{\_}Influence of mass transfer on gelation time using VIPS-gelation process for chitin dissolved in LiClNMP solvent---Modelling and experimental study:Attachments/2010{\_}Bouyer{\_}Influence of mass transfer on gelation time using VIPS-gelation process for chitin dissolved in LiClNMP solvent---Modelling and experimental study.pdf:application/pdf}
}


@article{Bouyer.2010b,
 author = {Bouyer, Denis and Werapun, Warit and Pochat-Bohatier, C{\'e}line and Deratani, Andr{\'e}},
 year = {2010},
 title = {Morphological properties of membranes fabricated by VIPS process using PEI/NMP/water system: SEM analysis and mass transfer modelling},
 keywords = {Heat transfer;Mass transfer;Modeling;Vapor-induced phase separation (VIPS)},
 pages = {97--112},
 pagination = {page},
 volume = {349},
 number = {1-2},
 issn = {03767388},
 journal = {Journal of Membrane Science},
 doi = {10.1016/j.memsci.2009.11.036},
 file = {2010{\_}Bouyer{\_}Morphological properties of membranes fabricated by VIPS process using PEINMPwater system SEM analysis and mass transfer modelling:Attachments/2010{\_}Bouyer{\_}Morphological properties of membranes fabricated by VIPS process using PEINMPwater system SEM analysis and mass transfer modelling.pdf:application/pdf}
}


@article{Bouyer.2013,
 author = {Bouyer, Denis and Pochat-Bohatier, C{\'e}line},
 year = {2013},
 title = {Validation of mass-transfer model for VIPS process using in situ measurements performed by near-infrared spectroscopy},
 keywords = {Continuum models;Diffusion;Heat transfer;Mass transfer;Modeling;Vapor-induced phase separation (VIPS)},
 pages = {671--686},
 pagination = {page},
 volume = {59},
 number = {2},
 issn = {00011541},
 journal = {AIChE Journal},
 doi = {10.1002/aic.13839},
 file = {2012{\_}Bouyer{\_}Validation of mass--transfer model for VIPS process using in situ measurements performed by:Attachments/2012{\_}Bouyer{\_}Validation of mass--transfer model for VIPS process using in situ measurements performed by.pdf:application/pdf}
}


@article{Brami.2017,
 author = {Brami, Matan V. and Oren, Yoram and Linder, Charles and Bernstein, Roy},
 year = {2017},
 title = {Nanofiltration properties of asymmetric membranes prepared by phase inversion of sulfonated nitro-polyphenylsulfone},
 keywords = {Cloud Point Titration},
 pages = {137--147},
 pagination = {page},
 volume = {111},
 issn = {00323861},
 journal = {Polymer},
 file = {2017{\_}Brami{\_}Nanofiltration properties of asymmetric membranes prepared by phase inversion of sulfonated nitro-polyphenylsulfone:Attachments/2017{\_}Brami{\_}Nanofiltration properties of asymmetric membranes prepared by phase inversion of sulfonated nitro-polyphenylsulfone.pdf:application/pdf}
}


@article{Bulte.1993,
 author = {Bulte, A. M. W. and Folkers, B. and Mulder, M. H. V. and Smolders, C. A.},
 year = {1993},
 title = {Membranes of semicrystalline aliphatic polyamide nylon 4,6: Formation by diffusion-induced phase separation},
 keywords = {Crystallization;Dope pre-crystallization;Formic acid;Liquid-Liquid phase separation;Nonsolvent Induced Phase Separation (NIPS);Nucleation {\&} Growth (NG);Nylon 4,6;Solid-liquid phase separation;Vapor-induced phase separation (VIPS);Water},
 pages = {13--26},
 pagination = {page},
 volume = {50},
 number = {1},
 issn = {0021-8995},
 journal = {Journal of Applied Polymer Science},
 doi = {10.1002/app.1993.070500103},
 file = {1993{\_}Bulte{\_}Membranes of semicrystalline aliphatic polyamide nylon 4,6 Formation by diffusion-induced phase separation:Attachments/1993{\_}Bulte{\_}Membranes of semicrystalline aliphatic polyamide nylon 4,6 Formation by diffusion-induced phase separation.pdf:application/pdf}
}


@article{Buonomenna.2007,
 author = {Buonomenna, M. G. and Macchi, P. and Davoli, M. and Drioli, E.},
 year = {2007},
 title = {Poly(vinylidene fluoride) membranes by phase inversion: the role the casting and coagulation conditions play in their morphology, crystalline structure and properties},
 keywords = {Crystallization;Dimethylacetamide (DMAc);Morphology;Poly(vinylidene fluoride) (PVDF);Polymorph;Solef 6010;Solvation temperature},
 pages = {1557--1572},
 pagination = {page},
 volume = {43},
 number = {4},
 issn = {00143057},
 journal = {European Polymer Journal},
 doi = {10.1016/j.eurpolymj.2006.12.033},
 file = {2007{\_}Buonomenna{\_}Poly(vinylidene fluoride) membranes by phase inversion the role the casting and coagulation conditions play in their morphology, crystalline structure and properties:Attachments/2007{\_}Buonomenna{\_}Poly(vinylidene fluoride) membranes by phase inversion the role the casting and coagulation conditions play in their morphology, crystalline structure and properties.pdf:application/pdf}
}


@incollection{Burchard.1989,
 author = {Burchard, W. and Richtering, W.},
 title = {Dynamic light scattering from polymer solutions},
 keywords = {Dynamic Light Scattering (DLS);Polymer},
 pages = {151--163},
 bookpagination = {page},
 volume = {80},
 publisher = {Steinkopff},
 isbn = {978-3-7985-0832-3},
 series = {Progress in Colloid {\&} Polymer Science},
 editor = {Pietralla, Martin and Pechhold, W.},
 booktitle = {Relaxation in polymers},
 year = {1989},
 address = {Darmstadt},
 doi = {10.1007/BFb0115426},
 file = {1989{\_}Burchard{\_}Dynamic light scattering from polymer solutions:Attachments/1989{\_}Burchard{\_}Dynamic light scattering from polymer solutions.pdf:application/pdf}
}


@book{Burggraaf.1996,
 year = {1996},
 title = {Fundamentals of Inorganic Membrane Science and Technology},
 publisher = {Elsevier},
 isbn = {9780444818775},
 series = {Membrane Science and Technology},
 editor = {Burggraaf, A. J. and Cot, L.}
}


@article{Cahn.1958,
 author = {Cahn, John W. and Hilliard, John E.},
 year = {1958},
 title = {Free Energy of a Nonuniform System. I. Interfacial Free Energy},
 keywords = {Multi-Angle Laser Light Scattering (MALLS);Small angle light scattering (SALS);Spinodal Decomposition (SD)},
 pages = {258--267},
 pagination = {page},
 volume = {28},
 number = {2},
 issn = {0021-9606},
 journal = {The Journal of Chemical Physics},
 doi = {10.1063/1.1744102},
 file = {1958{\_}Cahn{\_}Free Energy of a Nonuniform System. I. Interfacial Free Energy:Attachments/1958{\_}Cahn{\_}Free Energy of a Nonuniform System. I. Interfacial Free Energy.pdf:application/pdf}
}


@article{Cahn.1965,
 author = {Cahn, John W.},
 year = {1965},
 title = {Phase Separation by Spinodal Decomposition in Isotropic Systems},
 keywords = {Multi-Angle Laser Light Scattering (MALLS);Small angle light scattering (SALS);Spinodal Decomposition (SD)},
 pages = {93--99},
 pagination = {page},
 volume = {42},
 number = {1},
 issn = {0021-9606},
 journal = {The Journal of Chemical Physics},
 doi = {10.1063/1.1695731},
 file = {1965{\_}Cahn{\_}Phase Separation by Spinodal Decomposition in Isotropic Systems:Attachments/1965{\_}Cahn{\_}Phase Separation by Spinodal Decomposition in Isotropic Systems.pdf:application/pdf}
}


@book{Cantor.2020,
 abstract = {Describing important equations of materials and the scientists who derived them, this important primer provides an excellent introduction to the subject by making the material accessible and enjoyable. Each chapter covers a single equation and materials subject, and is structured in three sections: first, a description of the equation itself; second, a short biography of the scientist after whom it is named; and third, a discussion of some of the ramifications and applications of the equation. The biographical sections intertwine the personal and professional life of the scientist with contemporary political and scientific developments.},
 author = {Cantor, B.},
 year = {2020},
 title = {The equations of materials},
 keywords = {Mathematics},
 address = {Oxford},
 edition = {First edition},
 publisher = {{Oxford University Press}},
 isbn = {9780191886683},
 series = {Oxford scholarship online},
 doi = {10.1093/oso/9780198851875.001.0001},
 file = {2020{\_}Cantor{\_}The Equations of Materials:Attachments/2020{\_}Cantor{\_}The Equations of Materials.pdf:application/pdf}
}


@article{Caquineau.2003,
 author = {Caquineau, H. and Menut, P. and Deratani, Andr{\'e} and Dupuy, C.},
 year = {2003},
 title = {Influence of the relative humidity on film formation by vapor induced phase separation},
 keywords = {Coarsening/Coalescence;Composition Path;Gravimetric mass variation;Hexamethylphosphoramide (HMPA);Kinetics;Modeling;Nucleation {\&} Growth (NG);Phase diagram;Phenomenological model;Polyetherimide (PEI);Thermodynamics;Vapor-induced phase separation (VIPS);Water},
 pages = {798--808},
 pagination = {page},
 volume = {43},
 number = {4},
 issn = {0032-3888},
 journal = {Polymer Engineering {\&} Science},
 doi = {10.1002/pen.10066},
 file = {2003{\_}Caquineau{\_}Influence of the relative humidity on film formation by vapor induced phase separation:Attachments/2003{\_}Caquineau{\_}Influence of the relative humidity on film formation by vapor induced phase separation.pdf:application/pdf}
}


@article{Carr.2001,
 author = {Carr, G. L.},
 year = {2001},
 title = {Resolution limits for infrared microspectroscopy explored with synchrotron radiation},
 keywords = {Fourier Transform Infrared - Attenuated Total Reflectance (FTIR-ATR);Fourier Transform Infrared Microscopy (FTIRM)},
 pages = {1613},
 pagination = {page},
 volume = {72},
 number = {3},
 issn = {00346748},
 journal = {Review of Scientific Instruments},
 doi = {10.1063/1.1347965},
 file = {2001{\_}Varr{\_}Resolution limits for infrared microspectroscopy explored with synchrotron radiation:Attachments/2001{\_}Varr{\_}Resolution limits for infrared microspectroscopy explored with synchrotron radiation.pdf:application/pdf}
}


@book{Cassano.2021,
 abstract = {Frontmatter -- Contents -- Dairy, wine, and sugar processing -- Chapter 1 Integrated membrane and conventional processes applied to milk processing -- Chapter 2 Integrated membrane operations in whey processing -- Chapter 3 Integrated membrane processes in winemaking -- Chapter 4 Membrane-based beverage dealcoholization -- Chapter 5 Membrane operations in the sugar and brewing industry -- Chapter 6 Processing of stevioside using membrane-based separation processes -- Chapter 7 Electrodialysis in integrated processes for food applications -- Vegetable oil processing and aroma recovery -- Chapter 8 Processing of vegetable oils by membrane technology -- Chapter 9 Pervaporation in food processing -- Index


The two-volume work presents applications of integrated membrane operations in agro-food productions with significant focus on product quality, recovery of high added-value compounds, reduction of energy consumption and environmental impact. Volume 1. Dairy, Wine and Oil Processing. Volume 2. Wellness Ingredients and Juice Processing},
 year = {2021},
 title = {Membrane Systems in the Food Production: Volume 1: Membrane Systems in the Food Production ; Volume 1: Dairy, Wine and Oil Processing},
 url = {https://www.degruyter.com/isbn/9783110742992},
 address = {Berlin and Boston},
 volume = {Volume 1},
 publisher = {{De Gruyter}},
 isbn = {9783110742992},
 series = {De Gruyter STEM},
 editor = {Cassano, Alfredo and Drioli, Enrico},
 doi = {10.1515/9783110742992},
 file = {2021{\_}Drioli{\_}Membrane Systems in the Food Production{\_}Chapter 4:Attachments/2021{\_}Drioli{\_}Membrane Systems in the Food Production{\_}Chapter 4.pdf:application/pdf}
}


@article{Cassie.1944,
 author = {Cassie, A. B. D. and Baxter, S.},
 year = {1944},
 title = {Wettability of porous surfaces},
 keywords = {Contact angle (CA);Porosity;Wettability},
 pages = {546},
 pagination = {page},
 volume = {40},
 issn = {0014-7672},
 journal = {Transactions of the Faraday Society},
 doi = {10.1039/TF9444000546},
 file = {1944{\_}Cassie{\_}Wettability of porous surfaces:Attachments/1944{\_}Cassie{\_}Wettability of porous surfaces.pdf:application/pdf}
}


@article{Castellari.1981,
 author = {Castellari, C. and Ottani, S.},
 year = {1981},
 title = {Preparation of reverse osmosis membranes. A numerical analysis of asymmetric membrane formation by solvent evaporation from cellulose acetate casting solutions},
 keywords = {Acetone;Cellulose Acetate (CA);Evaporation Induced Phase Separation (EIPS);Formamide;Modeling;Skin;Vapor-induced phase separation (VIPS)},
 pages = {29--41},
 pagination = {page},
 volume = {9},
 number = {1-2},
 issn = {03767388},
 journal = {Journal of Membrane Science},
 doi = {10.1016/S0376-7388(00)85115-7},
 file = {1981{\_}Castellari{\_}Preparation of reverse osmosis membranes. A numerical analysis of asymmetric membrane formation by solvent evaporation from cellulose acetate casting solutions:Attachments/1981{\_}Castellari{\_}Preparation of reverse osmosis membranes. A numerical analysis of asymmetric membrane formation by solvent evaporation from cellulose acetate casting solutions.pdf:application/pdf}
}


@inproceedings{Castellon.2020,
 author = {Castell{\'o}n, Svenja Murillo and Standau, Tobias and Altst{\"a}dt, Volker and Bonten, Christian},
 title = {Effect of the chemical modification on the thermal and rheological properties of different polylactides for foaming},
 pages = {020068},
 bookpagination = {page},
 publisher = {{AIP Publishing}},
 series = {AIP Conference Proceedings},
 editor = {{Murillo Castell{\'o}n}, Svenja and Standau, Tobias and Altst{\"a}dt, Volker and Bonten, Christian},
 booktitle = {Effect of the chemical modification on the thermal and rheological properties of different polylactides for foaming},
 year = {2020},
 doi = {10.1063/1.5142983}
}


@article{Cervellere.2019,
 author = {Cervellere, M. Rosario and Tang, Yuan-hui and Qian, Xianghong and Ford, David M. and Millett, Paul C.},
 year = {2019},
 title = {Mesoscopic simulations of thermally-induced phase separation in PVDF/DPC solutions},
 keywords = {Modeling;Phase-field model;Thermally Induced Phase Separation (TIPS)},
 pages = {266--273},
 pagination = {page},
 volume = {577},
 issn = {03767388},
 journal = {Journal of Membrane Science},
 doi = {10.1016/j.memsci.2019.02.014},
 file = {2019{\_}Cervellere{\_}Mesoscopic simulations of thermally-induced phase separation in PVDFDPC solutions:Attachments/2019{\_}Cervellere{\_}Mesoscopic simulations of thermally-induced phase separation in PVDFDPC solutions.pdf:application/pdf}
}


@article{Cervellere.2021,
 author = {Cervellere, M. Rosario and Qian, Xianghong and Ford, David M. and Carbrello, Christina and Giglia, Sal and Millett, Paul C.},
 year = {2021},
 title = {Phase-field modeling of non-solvent induced phase separation (NIPS) for PES/NMP/Water with comparison to experiments},
 keywords = {Flat sheet membrane;Hexamethylphosphoramide (HMPA);Modeling;Nonsolvent Induced Phase Separation (NIPS);Phase-field model;Polyethersulfone (PESU);Water},
 pages = {118779},
 pagination = {page},
 volume = {619},
 issn = {03767388},
 journal = {Journal of Membrane Science},
 doi = {10.1016/j.memsci.2020.118779},
 file = {2020{\_}Cervellere{\_}Phase-field modeling of non-solvent induced phase separation (NIPS) for PESNMPWater with comparison to experiments:Attachments/2020{\_}Cervellere{\_}Phase-field modeling of non-solvent induced phase separation (NIPS) for PESNMPWater with comparison to experiments.pdf:application/pdf}
}


@article{Chae.2010,
 author = {Chae, Dong Wook and Kim, Min Hyung and Kim, Byoung Chul},
 year = {2010},
 title = {Temperature dependence of the rheological properties of poly(vinylidene fluoride)/dimethyl acetamide solutions and their electrospinning},
 url = {https://www.scopus.com/inward/record.uri?eid=2-s2.0-78649762453&partnerID=40&md5=a66b6edda6711535492c68a9c9af1886},
 keywords = {Dimethylacetamide (DMAc);Poly(vinylidene fluoride) (PVDF);Rheometry},
 pages = {229--234},
 pagination = {page},
 volume = {22},
 number = {3},
 journal = {Korea Australia Rheology Journal},
 file = {2010{\_}Chae{\_}Temperature dependence of the rheological properties of poly(vinylidene fluoride)dimethyl acetamide solutions and their electrospinning:Attachments/2010{\_}Chae{\_}Temperature dependence of the rheological properties of poly(vinylidene fluoride)dimethyl acetamide solutions and their electrospinning.pdf:application/pdf}
}


@article{ChaePark.1999,
 author = {{Chae Park}, Hyun and {Po Kim}, Yoon and {Yong Kim}, Hwa and {Soo Kang}, Yong},
 year = {1999},
 title = {Membrane formation by water vapor induced phase inversion},
 keywords = {Coarsening/Coalescence;Hexamethylphosphoramide (HMPA);Optical Microscopy (OM);Permeability;Polysulfone (PSU/PSf);Porometry;Vapor-induced phase separation (VIPS);Water},
 pages = {169--178},
 pagination = {page},
 volume = {156},
 number = {2},
 issn = {03767388},
 journal = {Journal of Membrane Science},
 doi = {10.1016/S0376-7388(98)00359-7},
 file = {1999{\_}Chae Park{\_}Membrane formation by water vapor induced phase inversion:Attachments/1999{\_}Chae Park{\_}Membrane formation by water vapor induced phase inversion.pdf:application/pdf}
}


@article{Chan.1976,
 author = {Chan, T. C. and {van Hook}, W. Alexander},
 year = {1976},
 title = {Vapor pressure isotope effects in aqueous systems. VIII. The system dimethyl sulfoxide/H2O/D2O},
 keywords = {Dimethyl sulfoxide (DMSO);Flory-Huggins Theory;Interaction Parameter;Modeling;Water},
 pages = {107--123},
 pagination = {page},
 volume = {5},
 number = {2},
 issn = {0095-9782},
 journal = {Journal of Solution Chemistry},
 doi = {10.1007/BF00648893},
 file = {1976{\_}Chan{\_}Vapor pressure isotope effects in aqueous systems. VIII. The system dimethyl sulfoxideH2OD2O:Attachments/1976{\_}Chan{\_}Vapor pressure isotope effects in aqueous systems. VIII. The system dimethyl sulfoxideH2OD2O.pdf:application/pdf}
}


@article{Chan.2023,
 author = {Chan, Kuan-Ying and Li, Chia-Ling and Wang, Da-Ming and Lai, Juin-Yih},
 year = {2023},
 title = {Formation of Porous Structures and Crystalline Phases in Poly(vinylidene fluoride) Membranes Prepared with Nonsolvent-Induced Phase Separation---Roles of Solvent Polarity},
 keywords = {Chain Entanglement;Crystallization;Fourier Transform Infrared - Attenuated Total Reflectance (FTIR-ATR);Liquid-Liquid phase separation;Modification;Nonsolvent Induced Phase Separation (NIPS);Phase diagram;Poly(vinylidene fluoride) (PVDF);Polymorph;Solid-liquid phase separation},
 pages = {1314},
 pagination = {page},
 volume = {15},
 number = {5},
 journal = {Polymers},
 doi = {10.3390/polym15051314},
 file = {2023{\_}Chan{\_}Formation of Porous Structures and Crystalline Phases in Poly(vinylidene fluoride) Membranes Prepared with Nonsolvent-Induced Phase Separation-Roles of Solvent Polarity:Attachments/2023{\_}Chan{\_}Formation of Porous Structures and Crystalline Phases in Poly(vinylidene fluoride) Membranes Prepared with Nonsolvent-Induced Phase Separation-Roles of Solvent Polarity.pdf:application/pdf;Chan, Li et al. 2023 - Formation of Porous Structures:Attachments/Chan, Li et al. 2023 - Formation of Porous Structures.pdf:application/pdf}
}


@book{Chang.2010,
 author = {Chang, Y. Austin and Oates, W. Alan},
 year = {2010},
 title = {Materials thermodynamics},
 keywords = {non-equilibrium thermodynamics;Thermodynamics},
 address = {Hoboken, NJ},
 publisher = {Wiley},
 isbn = {978-0-470-48414-2},
 series = {Wiley series on processing of engineering materials},
 file = {2010{\_}Chang{\_}Materials Thermodynamics:Attachments/2010{\_}Chang{\_}Materials Thermodynamics.pdf:application/pdf}
}


@article{Chang.2014,
 author = {Chang, Hsu-Hsien and Chen, Sheng-Chang and Lin, Dar-Jong and Cheng, Liao-Ping},
 year = {2014},
 title = {The effect of Tween-20 additive on the morphology and performance of PVDF membranes},
 keywords = {Crystallization;Fourier Transform Infrared - Attenuated Total Reflectance (FTIR-ATR);Macrovoid;Nonsolvent Induced Phase Separation (NIPS);Nuclear Magnetic Resonance (NMR);Permeability;Poly(vinylidene fluoride) (PVDF);Scanning Electron Microscope (SEM);Surfactant;Triethylphosphat (TEP);Tween 20;Ultrafiltration (UF);Water;X-ray Photoelectron Spectroscopy (XPS)},
 pages = {302--312},
 pagination = {page},
 volume = {466},
 issn = {03767388},
 journal = {Journal of Membrane Science},
 doi = {10.1016/j.memsci.2014.05.011},
 file = {2014{\_}Chang{\_}The effect of Tween-20 additive on the morphology and performance of PVDF membranes:Attachments/2014{\_}Chang{\_}The effect of Tween-20 additive on the morphology and performance of PVDF membranes.pdf:application/pdf}
}


@article{Chang.2017,
 author = {Chang, Hsu-Hsien and Chang, Liang-Kuei and Yang, Cheng-Dau and Lin, Dar-Jong and Cheng, Liao-Ping},
 year = {2017},
 title = {Effect of solvent on the dipole rotation of poly(vinylidene fluoride) during porous membrane formation by precipitation in alcohol baths},
 keywords = {Amorphous;Butanol;Cloud Point Titration;Crystallization;Dimethyl sulfoxide (DMSO);Fourier Transform Infrared - Attenuated Total Reflectance (FTIR-ATR);Gelation;Gelation boundary;Membrane Distillation (MD);Nonsolvent Induced Phase Separation (NIPS);Nuclear Magnetic Resonance (NMR);Octanol;Phase diagram;Poly(vinylidene fluoride) (PVDF);Polymorph;Propanol;Scanning Electron Microscope (SEM);Terpolymer;Triethylphosphat (TEP);X-ray diffraction (XRD)},
 pages = {164--175},
 pagination = {page},
 volume = {115},
 issn = {00323861},
 journal = {Polymer},
 doi = {10.1016/j.polymer.2017.03.044},
 file = {2017{\_}Chang{\_}Effect of solvent on the dipole rotation of poly(vinylidene fluoride) during porous membrane formation by precipitation in alcohol baths:Attachments/2017{\_}Chang{\_}Effect of solvent on the dipole rotation of poly(vinylidene fluoride) during porous membrane formation by precipitation in alcohol baths.pdf:application/pdf}
}


@article{Chapiro.1982,
 author = {Chapiro, A. and Mankowski, Z. and Schmitt, N.},
 year = {1982},
 title = {Unusual swelling behavior of films of polyvinyl-- and polyvinylidene/fluorides in various solvents},
 keywords = {Acetone;Dimethyl sulfoxide (DMSO);Dimethylformamide (DMF);Hansen/Hildebrand Solubility Parameter (HSP);Poly(vinylidene fluoride) (PVDF);Tetrahydrofuran (THF)},
 pages = {1791--1796},
 pagination = {page},
 volume = {20},
 number = {7},
 issn = {0360-6376},
 journal = {Journal of Polymer Science: Polymer Chemistry Edition},
 doi = {10.1002/pol.1982.170200712},
 file = {1982{\_}Chapiro{\_}Unusual swelling behavior of films of polyvinyl-- and polyvinylidenefluorides in various solvents:Attachments/1982{\_}Chapiro{\_}Unusual swelling behavior of films of polyvinyl-- and polyvinylidenefluorides in various solvents.pdf:application/pdf}
}


@article{Chen.2014,
 author = {Chen, Zoulong and Rana, Dipak and Matsuura, Takeshi and Yang, Yifan and Lan, Christopher Q.},
 year = {2014},
 title = {Study on the structure and vacuum membrane distillation performance of PVDF composite membranes: I. Influence of blending},
 keywords = {Atomic force microscope (AFM);Contact angle (CA);Dimethylacetamide (DMAc);Liquid entry pressure (LEP);Nonsolvent Induced Phase Separation (NIPS);Permeability;Poly(vinylidene fluoride) (PVDF);Scanning Electron Microscope (SEM);Vacuum membrane distillation (VMD);Water},
 pages = {303--312},
 pagination = {page},
 volume = {133},
 issn = {13835866},
 journal = {Separation and Purification Technology},
 doi = {10.1016/j.seppur.2014.07.015},
 file = {2014{\_}Chen{\_}Study on the structure and vacuum membrane distillation performance of PVDF composite membranes - I. Influence of blending:Attachments/2014{\_}Chen{\_}Study on the structure and vacuum membrane distillation performance of PVDF composite membranes - I. Influence of blending.pdf:application/pdf}
}


@article{Chen.2015,
 author = {Chen, Zuolong and Rana, Dipak and Matsuura, Takeshi and Meng, Derek and Lan, Christopher Q.},
 year = {2015},
 title = {Study on structure and vacuum membrane distillation performance of PVDF membranes: II. Influence of molecular weight},
 keywords = {Atomic force microscope (AFM);Cloud Point Titration;Confocal Laser Scanning Microscopy (CLSM);Dimethylacetamide (DMAc);Image J;Liquid entry pressure (LEP);Nonsolvent Induced Phase Separation (NIPS);Permeability;Phase diagram;Poly(vinylidene fluoride) (PVDF);Porometry;Rheometry;Scanning Electron Microscope (SEM);Surface free energy;Vacuum membrane distillation (VMD);Water},
 pages = {174--184},
 pagination = {page},
 volume = {276},
 issn = {13858947},
 journal = {Chemical Engineering Journal},
 doi = {10.1016/j.cej.2015.04.030},
 file = {2015{\_}Chen{\_}Study on structure and vacuum membrane distillation performance of PVDF membranes - II. Influence of molecular weight:Attachments/2015{\_}Chen{\_}Study on structure and vacuum membrane distillation performance of PVDF membranes - II. Influence of molecular weight.pdf:application/pdf}
}


@article{Chen.2020,
 author = {Chen, Wei and Long, Nengbing and Xiao, Tonghu and Yang, Xing},
 year = {2020},
 title = {Tuning the Pore Structure of Poly(vinylidene fluoride) Membrane for Efficient Oil/Water Separation: A Novel Vapor-Induced Phase Separation Method Based on a Lower Critical Solution Temperature System},
 keywords = {Cloud Point thermisch;Dimethylacetamide (DMAc);Mechanical properties;Permeability;Poly(vinylidene fluoride) (PVDF);Poly(vinylpyrrolidone) (PVP);Porometry;Porosity;Rheometry;Scanning Electron Microscope (SEM);Vapor-induced phase separation (VIPS);Water},
 pages = {14947--14959},
 pagination = {page},
 volume = {59},
 number = {33},
 issn = {0888-5885},
 journal = {Industrial {\&} Engineering Chemistry Research},
 doi = {10.1021/acs.iecr.0c02462},
 file = {2020{\_}Chen{\_}Tuning the Pore Structure of Poly(vinylidene fluoride) Membrane for Efficient OilWater Separation A Novel Vapor-Induced Phase Separation Method Based on a Lower Critical Solution Temperature System:Attachments/2020{\_}Chen{\_}Tuning the Pore Structure of Poly(vinylidene fluoride) Membrane for Efficient OilWater Separation A Novel Vapor-Induced Phase Separation Method Based on a Lower Critical Solution Temperature System.pdf:application/pdf}
}


@article{Chen.2020b,
 author = {Chen, Yuanmiaoliang and Lu, Kang-Jia and Chung, Tai-Shung},
 year = {2020},
 title = {An omniphobic slippery membrane with simultaneous anti-wetting and anti-scaling properties for robust membrane distillation},
 keywords = {Electrospinning;Membrane Distillation (MD);Modification;Omniphobic},
 pages = {117572},
 pagination = {page},
 volume = {595},
 issn = {03767388},
 journal = {Journal of Membrane Science},
 doi = {10.1016/j.memsci.2019.117572},
 file = {2019{\_}Chen{\_}An omniphobic slippery membrane with simultaneous anti-wetting and anti-scaling properties for robust membrane distillation:Attachments/2019{\_}Chen{\_}An omniphobic slippery membrane with simultaneous anti-wetting and anti-scaling properties for robust membrane distillation.pdf:application/pdf}
}


@article{Chen.2022,
 author = {Chen, Min and Sun, Qianyun and Zhou, Yue and Cui, Zhaoliang and Wang, Zhaohui and Xing, Weihong},
 year = {2022},
 title = {Preparation of PVDF membrane via synergistically vapor and non-solvent-induced phase separation},
 keywords = {Butanol;Cloud Point Titration;Dimethylacetamide (DMAc);Glycerin;Mechanical properties;Permeability;Phase diagram;Poly(vinylpyrrolidone) (PVP);Porometry;Propanol;Scanning Electron Microscope (SEM);Ultrafiltration (UF);Vapor-induced phase separation (VIPS)},
 volume = {12},
 number = {7},
 issn = {2190-5487},
 journal = {Applied Water Science},
 doi = {10.1007/s13201-022-01683-7},
 file = {2022{\_}Chen{\_}Preparation of PVDF membrane via synergistically vapor and non-solvent-induced phase separation:Attachments/2022{\_}Chen{\_}Preparation of PVDF membrane via synergistically vapor and non-solvent-induced phase separation.pdf:application/pdf}
}


@article{Cheng.1994,
 author = {Cheng, Liao-Ping and Dwan, An-Hwa and Gryte, Carl C.},
 year = {1994},
 title = {Isothermal phase behavior of Nylon-6, -66, and -610 polyamides in formic acid--water systems},
 keywords = {Binodal;Continuum models;Crystallization;Liquid-Liquid phase separation;Modeling;Phase diagram;Polyamide (PA);Solid-liquid phase separation;Spinodal;Swelling;Tie line / Konode},
 pages = {1183--1190},
 pagination = {page},
 volume = {32},
 number = {7},
 issn = {0887-6266},
 journal = {Journal of Polymer Science Part B: Polymer Physics},
 doi = {10.1002/polb.1994.090320706},
 file = {1994{\_}Cheng{\_}Isothermal phase behavior of Nylon-6 -66 and -610 polyamides in formic acid:Attachments/1994{\_}Cheng{\_}Isothermal phase behavior of Nylon-6 -66 and -610 polyamides in formic acid.pdf:application/pdf}
}


@article{Cheng.1999,
 author = {Cheng, Liao-Ping and Lin, Dar-Jong and Shih, Chien-Hsueh and Dwan, An-Hwa and Gryte, Carl C.},
 year = {1999},
 title = {PVDF membrane formation by diffusion-induced phase separation-morphology prediction based on phase behavior and mass transfer modeling},
 keywords = {Crystallization;Differential Scanning Calorimetry (DSC);Dimethylformamide (DMF);Flat sheet membrane;Gelation;Gelation boundary;Interaction Parameter;Light transmittance (turbidity);Liquid-Liquid phase separation;Mass transfer;Modeling;Morphology;Nonsolvent Induced Phase Separation (NIPS);Phase diagram;Poly(vinylidene fluoride) (PVDF);Scanning Electron Microscope (SEM);Skinless;Small angle light scattering (SALS);Solid-liquid phase separation;Water},
 pages = {2079--2092},
 pagination = {page},
 volume = {37},
 number = {16},
 issn = {0887-6266},
 journal = {Journal of Polymer Science Part B: Polymer Physics},
 doi = {10.1002/(SICI)1099-0488(19990815)37:16%3C2079::AID-POLB11%3E3.0.CO;2-Q},
 file = {1999{\_}Cheng{\_}PVDF membrane formation by diffusion-induced phase separation-morphology prediction based on phase behavior and mass transfer modeling (2):Attachments/1999{\_}Cheng{\_}PVDF membrane formation by diffusion-induced phase separation-morphology prediction based on phase behavior and mass transfer modeling (2).pdf:application/pdf}
}


@article{Cheng.1999b,
 author = {Cheng, Liao-Ping and Young, Tai-Horng and Fang, Lin and Gau, Jy-Jie},
 year = {1999},
 title = {Formation of particulate microporous poly(vinylidene fluoride) membranes by isothermal immersion precipitation from the 1-octanol/dimethylformamide/poly(vinylidene fluoride) system},
 keywords = {Amorphous;Cloud Point thermisch;Crystallization;Flat sheet membrane;Gelation boundary;Liquid-Liquid phase separation;Nonsolvent Induced Phase Separation (NIPS);Phase diagram;Poly(vinylidene fluoride) (PVDF);Solid-liquid phase separation;Terpolymer},
 pages = {2395--2403},
 pagination = {page},
 volume = {40},
 number = {9},
 issn = {00323861},
 journal = {Polymer},
 file = {1999{\_}Cheng{\_}Formation of particulate microporous poly(vinylidene fluoride) membranes by isothermal immersion precipitation from the 1-octanol dimethylformamide poly(vinylidene fluoride) system:Attachments/1999{\_}Cheng{\_}Formation of particulate microporous poly(vinylidene fluoride) membranes by isothermal immersion precipitation from the 1-octanol dimethylformamide poly(vinylidene fluoride) system.pdf:application/pdf}
}


@article{Cheng.1999c,
 author = {Cheng, Liao-Ping},
 year = {1999},
 title = {Effect of Temperature on the Formation of Microporous PVDF Membranes by Precipitation from 1-Octanol/DMF/PVDF and Water/DMF/PVDF Systems},
 keywords = {Dimethylformamide (DMF);Phase diagram;Poly(vinylidene fluoride) (PVDF)},
 pages = {6668--6674},
 pagination = {page},
 volume = {32},
 number = {20},
 issn = {0024-9297},
 journal = {Macromolecules},
 doi = {10.1021/ma990418l},
 file = {1999{\_}Cheng{\_}Effect of Temperature on the Formation of Microporous PVDF Membranes by Precipitation from 1-OctanolDMFPVDF and WaterDMFPVDF Systems:Attachments/1999{\_}Cheng{\_}Effect of Temperature on the Formation of Microporous PVDF Membranes by Precipitation from 1-OctanolDMFPVDF and WaterDMFPVDF Systems.pdf:application/pdf}
}


@article{Cheng.2001,
 author = {Cheng, Liao-Ping and Young, Tai-Horng and Chuang, Wen-Yuan and Chen, Li-Yen and Chen, Leo-Wang},
 year = {2001},
 title = {The formation mechanism of membranes prepared from the nonsolvent--solvent--crystalline polymer systems},
 keywords = {Crystallization;Dimethyl sulfoxide (DMSO);Flat sheet membrane;Gelation;Kinetics;Light transmittance (turbidity);Liquid-Liquid phase separation;Morphology;Nonsolvent Induced Phase Separation (NIPS);Phase diagram;Polyethylene-co-vinyl alcohol (EVAL);Propanol;Scanning Electron Microscope (SEM);Solid-liquid phase separation;Thermodynamics;Water},
 pages = {443--451},
 pagination = {page},
 volume = {42},
 number = {2},
 issn = {00323861},
 journal = {Polymer},
 doi = {10.1016/S0032-3861(00)00381-5},
 file = {2001{\_}Cheng{\_}The formation mechanism of membranes prepared from the nonsolvent--solvent--crystalline polymer systems:Attachments/2001{\_}Cheng{\_}The formation mechanism of membranes prepared from the nonsolvent--solvent--crystalline polymer systems.pdf:application/pdf}
}


@book{Cheng.2008,
 author = {Cheng, Stephen Z. D.},
 year = {2008},
 title = {Phase transitions in polymers: The role of metastable states},
 url = {https://ebookcentral.proquest.com/lib/kxp/detail.action?docID=404929},
 keywords = {Phase Separation;Polymer},
 address = {Amsterdam},
 edition = {1st ed.},
 publisher = {Elsevier},
 isbn = {9780080558202},
 file = {2008{\_}Cheng{\_}Phase Transitions in Polymers:Attachments/2008{\_}Cheng{\_}Phase Transitions in Polymers.pdf:application/pdf}
}


@inproceedings{Chipperfield.26Jan.1995,
 author = {Chipperfield, A. J.},
 title = {The MATLAB Genetic Algorithm Toolbox},
 keywords = {Mathematics;Matlab},
 pages = {10},
 bookpagination = {page},
 publisher = {IEE},
 booktitle = {IEE Colloquium on Applied Control Techniques Using MATLAB},
 year = {26 Jan. 1995},
 doi = {10.1049/ic:19950061},
 file = {1995{\_}Chipperfield{\_}The MATLAB Genetic Algorithm Toolbox:Attachments/1995{\_}Chipperfield{\_}The MATLAB Genetic Algorithm Toolbox.pdf:application/pdf}
}


@article{Choi.2020,
 author = {Choi, Jihyeok and Choi, Yongjun and Ju, Jaehyun and Park, Youngkyu and Lee, Sangho},
 year = {2020},
 title = {Inorganic fouling mitigation using the baffle system in direct contact membrane distillation (DCMD)},
 keywords = {Direct contact membrane distillation (DCMD)},
 pages = {114714},
 pagination = {page},
 volume = {496},
 issn = {00119164},
 journal = {Desalination},
 doi = {10.1016/j.desal.2020.114714},
 file = {2020{\_}Choi{\_}Inorganic fouling mitigation using the baffle system in direct contact membrane distillation (DCMD):Attachments/2020{\_}Choi{\_}Inorganic fouling mitigation using the baffle system in direct contact membrane distillation (DCMD).pdf:application/pdf}
}


@article{Choi.2021,
 abstract = {Understanding the energy efficiency of direct contact membrane distillation (DCMD) is important for the widespread application and practical implementation of the process. This study analyzed the available energy, known as exergy, in a DCMD system using computational fluid dynamics (CFD). A CFD model was developed to investigate the hydrodynamic and thermal conditions in a DCMD module. After the CFD model was verified, it was used to calculate the temperature polarization coefficient (TPC) and exergy destruction magnitudes under various operating conditions. The results revealed that slight decreases and increases in the TPC occurred with distance from the inlet in the module. The TPC was found to increase as the feed temperature was reduced and the feed and permeate flow rates were increased. The exergy destruction phenomenon was more significant under higher feed temperatures and higher flux conditions. Although the most significant exergy destruction in the permeate occurred near the feed inlet, the effect became less influential closer to the feed outlet. An analysis of exergy flows revealed that the efficiency loss in the permeate side corresponded to 32.9-45.3{\%} of total exergy destruction.},
 author = {Choi, Jihyeok and Choi, Yongjun and Lee, Juyoung and Kim, Yusik and Lee, Sangho},
 year = {2021},
 title = {Exergy Analysis of a Direct Contact Membrane Distillation (DCMD) System Based on Computational Fluid Dynamics (CFD)},
 keywords = {Direct contact membrane distillation (DCMD);Membrane module},
 volume = {11},
 number = {7},
 issn = {2077-0375},
 journal = {Membranes},
 doi = {10.3390/membranes11070525},
 file = {2021{\_}Choi{\_}Exergy Analysis of a Direct Contact Membrane Distillation (DCMD) System Based on Computational Fluid Dynamics (CFD):Attachments/2021{\_}Choi{\_}Exergy Analysis of a Direct Contact Membrane Distillation (DCMD) System Based on Computational Fluid Dynamics (CFD).pdf:application/pdf}
}


@article{Choi.2022,
 author = {Choi, Ook and Ingole, Pravin G. and Park, Chul Ho},
 year = {2022},
 title = {Precision-aiming tuning of membranes prepared by NIPS and its performance enhancement},
 keywords = {Glass transition temperature (Tg);Nonsolvent Induced Phase Separation (NIPS);Polyethersulfone (PESU);Polyethylenglykol (PEG);Porometry},
 pages = {132858},
 pagination = {page},
 volume = {365},
 issn = {09596526},
 journal = {Journal of Cleaner Production},
 doi = {10.1016/j.jclepro.2022.132858}
}


@article{Chung.1999,
 author = {Chung, Tai-Shung and Xu, Zhen-Liang and Lin, Wenhui},
 year = {1999},
 title = {Fundamental understanding of the effect of air-gap distance on the fabrication of hollow fiber membranes},
 keywords = {Dimethylacetamide (DMAc);Hollow fiber;Polyetherimide (PEI)},
 pages = {379--395},
 pagination = {page},
 volume = {72},
 number = {3},
 issn = {0021-8995},
 journal = {Journal of Applied Polymer Science},
 doi = {10.1002/(SICI)1097-4628(19990418)72:3%3C379::AID-APP8%3E3.0.CO;2-B},
 file = {1999{\_}Chung{\_}Fundamental understanding of the effect of air-gap distance on the fabrication of hollow fiber membranes:Attachments/1999{\_}Chung{\_}Fundamental understanding of the effect of air-gap distance on the fabrication of hollow fiber membranes.pdf:application/pdf}
}


@book{Chung.2021,
 author = {Chung, Tai-Shung and Feng, Yingnan},
 year = {2021},
 title = {Hollow Fiber Membranes: Fabrication and Applications},
 keywords = {Hollow fiber},
 publisher = {Elsevier},
 isbn = {9780128218761},
 doi = {10.1016/C2019-0-03658-8},
 file = {Chapter-6---The-thickness-and-air-gap-dependence-of-macrovoi{\_}2021{\_}Hollow-Fib:Attachments/Chapter-6---The-thickness-and-air-gap-dependence-of-macrovoi{\_}2021{\_}Hollow-Fib.pdf:application/pdf;Chapter-15---Fabrication-and-applications-of-polyethersu{\_}2021{\_}Hollow-Fiber-M:Attachments/Chapter-15---Fabrication-and-applications-of-polyethersu{\_}2021{\_}Hollow-Fiber-M.pdf:application/pdf;Chapter-4---Investigation-of-corrugation-phenomenon-in-the-in{\_}2021{\_}Hollow-Fi:Attachments/Chapter-4---Investigation-of-corrugation-phenomenon-in-the-in{\_}2021{\_}Hollow-Fi.pdf:application/pdf;Chapter-5---The-investigation-of-irregular-inner-skin-morphol{\_}2021{\_}Hollow-Fi:Attachments/Chapter-5---The-investigation-of-irregular-inner-skin-morphol{\_}2021{\_}Hollow-Fi.pdf:application/pdf;Front-Matter{\_}2021{\_}Hollow-Fiber-Membranes:Attachments/Front-Matter{\_}2021{\_}Hollow-Fiber-Membranes.pdf:application/pdf;Chapter-13---Use-ionic-liquids-for-hollow-fiber-spi{\_}2021{\_}Hollow-Fiber-Membra:Attachments/Chapter-13---Use-ionic-liquids-for-hollow-fiber-spi{\_}2021{\_}Hollow-Fiber-Membra.pdf:application/pdf;Chapter-8---Rheology-and-phase-inversion-behavior-of-polyphe{\_}2021{\_}Hollow-Fib:Attachments/Chapter-8---Rheology-and-phase-inversion-behavior-of-polyphe{\_}2021{\_}Hollow-Fib.pdf:application/pdf;Chapter-19---High-performance-dual-layer-hollow-fiber-fabricat{\_}2021{\_}Hollow-F:Attachments/Chapter-19---High-performance-dual-layer-hollow-fiber-fabricat{\_}2021{\_}Hollow-F.pdf:application/pdf;Chapter-9---The-effects-of-spinneret-dimension-and-hollow-fibe{\_}2021{\_}Hollow-F:Attachments/Chapter-9---The-effects-of-spinneret-dimension-and-hollow-fibe{\_}2021{\_}Hollow-F.pdf:application/pdf;Chapter-11---Design-and-fabrication-of-hollow-fiber-me{\_}2021{\_}Hollow-Fiber-Mem:Attachments/Chapter-11---Design-and-fabrication-of-hollow-fiber-me{\_}2021{\_}Hollow-Fiber-Mem.pdf:application/pdf;Chapter-14---Design-and-fabrication-of-lotus-root-like-multi{\_}2021{\_}Hollow-Fib:Attachments/Chapter-14---Design-and-fabrication-of-lotus-root-like-multi{\_}2021{\_}Hollow-Fib.pdf:application/pdf;Chapter-22---Recent-development-of-pressure-retarded-osmo{\_}2021{\_}Hollow-Fiber-:Attachments/Chapter-22---Recent-development-of-pressure-retarded-osmo{\_}2021{\_}Hollow-Fiber-.pdf:application/pdf;Chapter-10---Spinneret-design{\_}2021{\_}Hollow-Fiber-Membranes:Attachments/Chapter-10---Spinneret-design{\_}2021{\_}Hollow-Fiber-Membranes.pdf:application/pdf;Chapter-20---Tubular-membranes-and-modules{\_}2021{\_}Hollow-Fiber-Membranes:Attachments/Chapter-20---Tubular-membranes-and-modules{\_}2021{\_}Hollow-Fiber-Membranes.pdf:application/pdf;Chapter-21---Hollow-fibers-for-nanofiltration-organic-s{\_}2021{\_}Hollow-Fiber-Me:Attachments/Chapter-21---Hollow-fibers-for-nanofiltration-organic-s{\_}2021{\_}Hollow-Fiber-Me.pdf:application/pdf;Preface{\_}2021{\_}Hollow-Fiber-Membranes:Attachments/Preface{\_}2021{\_}Hollow-Fiber-Membranes.pdf:application/pdf;Chapter-16---Molecular-elucidation-of-morphology-and-mechanica{\_}2021{\_}Hollow-F:Attachments/Chapter-16---Molecular-elucidation-of-morphology-and-mechanica{\_}2021{\_}Hollow-F.pdf:application/pdf;Index{\_}2021{\_}Hollow-Fiber-Membranes:Attachments/Index{\_}2021{\_}Hollow-Fiber-Membranes.pdf:application/pdf;Chapter-12---Hollow-fiber-spinning-of-dual-layer-me{\_}2021{\_}Hollow-Fiber-Membra:Attachments/Chapter-12---Hollow-fiber-spinning-of-dual-layer-me{\_}2021{\_}Hollow-Fiber-Membra.pdf:application/pdf;Chapter-1---Introduction{\_}2021{\_}Hollow-Fiber-Membranes:Attachments/Chapter-1---Introduction{\_}2021{\_}Hollow-Fiber-Membranes.pdf:application/pdf;Chapter-23---Hollow-fiber-membranes-for-membrane-disti{\_}2021{\_}Hollow-Fiber-Mem:Attachments/Chapter-23---Hollow-fiber-membranes-for-membrane-disti{\_}2021{\_}Hollow-Fiber-Mem.pdf:application/pdf;Chapter-17---Polyimide-hollow-fiber-membranes-and-the{\_}2021{\_}Hollow-Fiber-Memb:Attachments/Chapter-17---Polyimide-hollow-fiber-membranes-and-the{\_}2021{\_}Hollow-Fiber-Memb.pdf:application/pdf;Chapter-18---Composite-hollow-fibers-for-gas-separ{\_}2021{\_}Hollow-Fiber-Membran:Attachments/Chapter-18---Composite-hollow-fibers-for-gas-separ{\_}2021{\_}Hollow-Fiber-Membran.pdf:application/pdf;Chapter-2---Fundamentals-of-nonsolvent-induced-phase{\_}2021{\_}Hollow-Fiber-Membr:Attachments/Chapter-2---Fundamentals-of-nonsolvent-induced-phase{\_}2021{\_}Hollow-Fiber-Membr.pdf:application/pdf;Chapter-7---Macrovoid-evolution-and-critical-factors-to-fo{\_}2021{\_}Hollow-Fiber:Attachments/Chapter-7---Macrovoid-evolution-and-critical-factors-to-fo{\_}2021{\_}Hollow-Fiber.pdf:application/pdf;Copyright{\_}2021{\_}Hollow-Fiber-Membranes:Attachments/Copyright{\_}2021{\_}Hollow-Fiber-Membranes.pdf:application/pdf;Chapter-3---Polymeric-membrane-fabrication-via-thermally-{\_}2021{\_}Hollow-Fiber-:Attachments/Chapter-3---Polymeric-membrane-fabrication-via-thermally-{\_}2021{\_}Hollow-Fiber-.pdf:application/pdf;Contributors{\_}2021{\_}Hollow-Fiber-Membranes:Attachments/Contributors{\_}2021{\_}Hollow-Fiber-Membranes.pdf:application/pdf}
}


@book{Clark.2017,
 author = {Clark, James H. and Hunt, Andrew J. and Topi, Corrado and Paggiola, Giulia and Sherwood, James},
 year = {2017},
 title = {Sustainable solvents: Perspectives from research, business and international policy},
 price = {(ePub ebook) {\pounds}179.00},
 keywords = {Green chemistry;Sustainability},
 address = {Cambridge},
 volume = {no. 49},
 publisher = {{Royal Society of Chemistry}},
 isbn = {1788011554},
 series = {RSC e-book collection},
 doi = {10.1039/9781782624035},
 file = {2017{\_}Clark{\_}Sustainable solvents - perspectives from research, business and international policy:Attachments/2017{\_}Clark{\_}Sustainable solvents - perspectives from research, business and international policy.pdf:application/pdf}
}


@book{Crank.1976,
 author = {Crank, John},
 year = {1976},
 title = {The mathematics of diffusion},
 keywords = {Diffusion},
 address = {Oxford},
 edition = {2. ed., reprint},
 publisher = {{Clarendon Press}},
 isbn = {9780198533443},
 file = {1975{\_}Crank{\_}The Mathematics of Diffusion:Attachments/1975{\_}Crank{\_}The Mathematics of Diffusion.pdf:application/pdf}
}


@article{Crist.1995,
 author = {Crist, B. and Nesarikar, A. R.},
 year = {1995},
 title = {Coarsening in Polyethylene-Copolymer Blends},
 keywords = {Coarsening/Coalescence;Thermodynamics},
 pages = {890--896},
 pagination = {page},
 volume = {28},
 number = {4},
 issn = {0024-9297},
 journal = {Macromolecules},
 doi = {10.1021/ma00108a014},
 file = {1995{\_}Crist{\_}Coarsening in Polyethylene-Copolymer Blends:Attachments/1995{\_}Crist{\_}Coarsening in Polyethylene-Copolymer Blends.pdf:application/pdf}
}


@article{Cui.2013,
 author = {Cui, Zhaoliang and Hassankiadeh, Naser Tavajohi and Lee, Suk Young and Lee, Jong Myung and Woo, Kyung Taek and Sanguineti, Aldo and Arcella, Vincenzo and Lee, Young Moo and Drioli, Enrico},
 year = {2013},
 title = {Poly(vinylidene fluoride) membrane preparation with an environmental diluent via thermally induced phase separation},
 keywords = {Acetyltributylcitrat/ Citroflex;Crystallization;Differential Scanning Calorimetry (DSC);Flat sheet membrane;Fourier Transform Infrared (FTIR);Hollow fiber;Mechanical properties;Morphology;Permeability;Poly(vinylidene fluoride) (PVDF);Solef 1015;Thermally Induced Phase Separation (TIPS);X-ray diffraction (XRD)},
 pages = {223--236},
 pagination = {page},
 volume = {444},
 issn = {03767388},
 journal = {Journal of Membrane Science},
 doi = {10.1016/j.memsci.2013.05.031},
 file = {2013{\_}Cui{\_}Poly(vinylidene fluoride) membrane preparation with an environmental diluent via thermally induced phase separation:Attachments/2013{\_}Cui{\_}Poly(vinylidene fluoride) membrane preparation with an environmental diluent via thermally induced phase separation.pdf:application/pdf}
}


@article{Cui.2015,
 author = {Cui, Zhaoliang and Hassankiadeh, Naser Tavajohi and Zhuang, Yongbing and Drioli, Enrico and Lee, Young Moo},
 year = {2015},
 title = {Crystalline polymorphism in poly(vinylidenefluoride) membranes},
 keywords = {Crystallization;Poly(vinylidene fluoride) (PVDF)},
 pages = {94--126},
 pagination = {page},
 volume = {51},
 issn = {00796700},
 journal = {Progress in Polymer Science},
 doi = {10.1016/j.progpolymsci.2015.07.007},
 file = {2015{\_}Cui{\_}Crystalline polymorphism in poly(vinylidenefluoride) membranes:Attachments/2015{\_}Cui{\_}Crystalline polymorphism in poly(vinylidenefluoride) membranes.pdf:application/pdf}
}


@article{Curcio.2005,
 author = {Curcio, Efrem and Drioli, Enrico},
 year = {2005},
 title = {Membrane Distillation and Related Operations - A Review},
 keywords = {Membrane Distillation (MD);Modeling},
 pages = {35--86},
 pagination = {page},
 volume = {34},
 number = {1},
 issn = {1542-2119},
 journal = {Separation {\&} Purification Reviews},
 doi = {10.1081/SPM-200054951},
 file = {2005{\_}Curcio{\_}Membrane Distillation and Related Operations - A Review:Attachments/2005{\_}Curcio{\_}Membrane Distillation and Related Operations - A Review.pdf:application/pdf}
}


@book{Dabral.1999,
 abstract = {This thesis explores the crucial link between processing and microstructure formation in multicomponent polymer-solvent based solution coatings that undergo solidification by a combination of drying, curing, and accompanying phase transformations. The drying process is modeled as one-dimensional coupled heat and mass transfer in a multicomponent system. Solution thermodynamics is described with Flory-Huggins theory; solvent diffusion, with multicomponent Fickian diffusion theory, which relates ternary diffusion coefficients to solvent self-diffusion coefficients and solution thermodynamics. Analysis of the model yields families of drying process paths, and time courses of compositions at successive depths into the coating. The trajectories of these paths and speed along them depend on the volatilities and diffusivities of the volatile components, and on the external drying conditions, namely gas flow rate, temperature and partial pressures of solvents in the gas phase.


Porous polymeric coatings prepared by drying-induced phase separation illustrate the link between the external drying conditions and the final microstructure. Coatings dried in room air--slow natural convection and low gas phase mass transfer--give rise to a graded porous structure consisting of a dense skin atop a porous substructure. Computed process paths show that the near-surface region can vitrify rapidly. In contrast, the bulk of the solution coating undergoes phase separation by spinodal decomposition followed by coarsening. Coatings of the same solution when dried by impinging air-rapid forced convection-end up dense. All of the process paths followed by the drying coating evade the two-phase region and vitrify rapidly.


Another example is drying and curing of a polyamic acid solution coated to produce polyimide film. After the coated layer is gelled, stripped and further dried and cured, the two sides--air side and substrate side, as coated or cast--differ in adhesion performance. This structure difference was experimentally quantified by nanoindentation. Analysis of the process paths shows that during the simultaneous drying and curing, asymmetry in order, conversion and solvent content develops in the gel-film stage and persists through the subsequent higher-temperature drying and curing, which eliminate solvent and complete the reaction. The final film has a dense, highly ordered air-side compared to a relatively less ordered cast-side.},
 author = {Dabral, Mahendra},
 year = {1999},
 title = {Solidification of coatings: Theory and modeling of drying, curing and microstructure growth},
 keywords = {Structure evolution;Thermally Induced Phase Separation (TIPS)},
 isbn = {9780599242296},
 file = {1999{\_}Dabral{\_}Solidification of coatings - Theory and modeling of drying, curing and microstructure growth:Attachments/1999{\_}Dabral{\_}Solidification of coatings - Theory and modeling of drying, curing and microstructure growth.pdf:application/pdf}
}


@article{Dabral.2002,
 author = {Dabral, Mahendra and Francis, Lorraine F. and Scriven, L. E.},
 year = {2002},
 title = {Drying process paths of ternary polymer solution coating},
 keywords = {Composition Path;Phase diagram;Thermally Induced Phase Separation (TIPS)},
 pages = {25--37},
 pagination = {page},
 volume = {48},
 number = {1},
 issn = {00011541},
 journal = {AIChE Journal},
 doi = {10.1002/aic.690480105},
 file = {2002{\_}Dabral{\_}Drying process paths of ternary polymer solution coating:Attachments/2002{\_}Dabral{\_}Drying process paths of ternary polymer solution coating.pdf:application/pdf}
}


@book{Dalgaard.2008,
 author = {Dalgaard, Peter},
 year = {2008},
 title = {Introductory statistics with R},
 price = {Pb. : ca. EUR 49.43 (freier Pr.), ca. sfr 77.00 (freier Pr.)},
 keywords = {Design of experiment (DoE);R},
 address = {New York, NY},
 edition = {2. ed.},
 publisher = {Springer},
 isbn = {978-0-387-79054-1},
 series = {Statistics and computing},
 file = {2008{\_}Dalgaard{\_}Introductory Statistics with R:Attachments/2008{\_}Dalgaard{\_}Introductory Statistics with R.pdf:application/pdf}
}


@article{Dave.1992,
 author = {Dave, A. M. and Sahasrabudhe, S. S. and Ankleshwaria, B. V. and Mehta, M. H.},
 year = {1992},
 title = {Enhancement of membrane performance with employment of cellulose acetate blend},
 keywords = {Acetone;Cellulose Acetate (CA);Flat sheet membrane;Nonsolvent Induced Phase Separation (NIPS);Permeability;Rheometry;Viscosity;Water},
 pages = {79--87},
 pagination = {page},
 volume = {66},
 number = {1},
 issn = {03767388},
 journal = {Journal of Membrane Science},
 doi = {10.1016/0376-7388(92)80093-Y},
 file = {1992{\_}Dave{\_}Enhancement of membrane performance with employment of cellulose acetate blend:Attachments/1992{\_}Dave{\_}Enhancement of membrane performance with employment of cellulose acetate blend.pdf:application/pdf}
}


@book{Degond.2004,
 year = {2004},
 title = {Modeling and computational methods for kinetic equations},
 keywords = {Kinetics;Modeling},
 address = {New York, NY},
 publisher = {{Springer Science+Business}},
 isbn = {1461264871},
 series = {Modeling and simulation in science, engineering and technology},
 editor = {Degond, Pierre},
 file = {2004{\_}Degond{\_}Modeling and computational methods for kinetic equations:Attachments/2004{\_}Degond{\_}Modeling and computational methods for kinetic equations.pdf:application/pdf}
}


@article{Dehban.2019,
 author = {Dehban, Amin and Kargari, Ali and {Zokaee Ashtiani}, Farzin},
 year = {2019},
 title = {Preparation and characterization of an antifouling poly (phenyl sulfone) ultrafiltration membrane by vapor-induced phase separation technique},
 keywords = {Hexamethylphosphoramide (HMPA);Polyphenylsulfone (PPSF / PPSU)},
 pages = {986--1000},
 pagination = {page},
 volume = {212},
 issn = {13835866},
 journal = {Separation and Purification Technology},
 doi = {10.1016/j.seppur.2018.12.005},
 file = {2019{\_}Dehban{\_}Preparation and characterization of an antifouling poly (phenyl sulfone) ultrafiltration membrane by vapor-induced phase separation technique:Attachments/2019{\_}Dehban{\_}Preparation and characterization of an antifouling poly (phenyl sulfone) ultrafiltration membrane by vapor-induced phase separation technique.pdf:application/pdf}
}


@article{Dehban.2020,
 author = {Dehban, Amin and Kargari, Ali and Ashtiani, Farzin Zokaee},
 year = {2020},
 title = {Preparation and optimization of antifouling PPSU/PES/SiO2 nanocomposite ultrafiltration membranes by VIPS-NIPS technique},
 keywords = {Design of experiment (DoE);Hexamethylphosphoramide (HMPA);Polyphenylsulfone (PPSF / PPSU);Response surface methodology (RSM)},
 pages = {292--311},
 pagination = {page},
 volume = {88},
 issn = {1226086X},
 journal = {Journal of Industrial and Engineering Chemistry},
 doi = {10.1016/j.jiec.2020.04.028},
 file = {2020{\_}Dehban{\_}Preparation and optimization of antifouling PPSUPESSiO2 nanocomposite ultrafiltration membranes by VIPS-NIPS technique:Attachments/2020{\_}Dehban{\_}Preparation and optimization of antifouling PPSUPESSiO2 nanocomposite ultrafiltration membranes by VIPS-NIPS technique.pdf:application/pdf}
}


@article{Dehban.2022,
 author = {Dehban, Amin and {Hosseini Saeedavi}, Fatemeh and Kargari, Ali},
 year = {2022},
 title = {A study on the mechanism of pore formation through VIPS-NIPS technique for membrane fabrication},
 keywords = {Atomic force microscope (AFM);Bubble point;Contact angle (CA);Dimethylformamide (DMF);Ethanol;Hansen/Hildebrand Solubility Parameter (HSP);Liquid entry pressure (LEP);Mechanical properties;Microfiltration (MF);Nucleation {\&} Growth (NG);Permeability;Poly(vinylidene fluoride) (PVDF);Porometry;Scanning Electron Microscope (SEM);Vapor-induced phase separation (VIPS);Water},
 pages = {54--71},
 pagination = {page},
 volume = {108},
 issn = {1226086X},
 journal = {Journal of Industrial and Engineering Chemistry},
 doi = {10.1016/j.jiec.2021.12.023},
 file = {2022{\_}Dehban{\_}A study on the mechanism of pore formation through VIPS-NIPS technique for membrane fabrication:Attachments/2022{\_}Dehban{\_}A study on the mechanism of pore formation through VIPS-NIPS technique for membrane fabrication.pdf:application/pdf}
}


@article{Dehsari.2017,
 author = {Dehsari, Hamed Sharifi and Michels, Jasper J. and Asadi, Kamal},
 year = {2017},
 title = {Processing of ferroelectric polymers for microelectronics: from morphological analysis to functional devices},
 keywords = {Mass transfer;Modeling;Phase diagram;Vapor-induced phase separation (VIPS);Viscoelastic phase separation (VPS)},
 pages = {10490--10497},
 pagination = {page},
 volume = {5},
 number = {40},
 issn = {2050-7526},
 journal = {Journal of Materials Chemistry C},
 doi = {10.1039/C7TC01495C},
 file = {2017{\_}Dehsari{\_}Processing of ferroelectric polymers for microelectronics from morphological analysis to functional devices:Attachments/2017{\_}Dehsari{\_}Processing of ferroelectric polymers for microelectronics from morphological analysis to functional devices.pdf:application/pdf;2017{\_}Dehsari{\_}Processing of ferroelectric polymers for microelectronics from morphological analysis to functional devices{\_}SI:Attachments/2017{\_}Dehsari{\_}Processing of ferroelectric polymers for microelectronics from morphological analysis to functional devices{\_}SI.pdf:application/pdf}
}


@article{Dikobe.2009,
 author = {Dikobe, D. G. and Luyt, A. S.},
 year = {2009},
 title = {Morphology and properties of polypropylene/ethylene vinyl acetate copolymer/wood powder blend composites},
 keywords = {Differential Scanning Calorimetry (DSC);Flat sheet membrane;Fourier Transform Infrared Microscopy (FTIRM);Morphology;Polypropylene (PP);Scanning Electron Microscope (SEM)},
 pages = {190--199},
 pagination = {page},
 volume = {3},
 number = {3},
 issn = {1788618X},
 journal = {Express Polymer Letters},
 file = {2009{\_}Dikobe{\_}Morphology and properties of polypropyleneethylene vinyl acetate copolymerwood powder blend composites:Attachments/2009{\_}Dikobe{\_}Morphology and properties of polypropyleneethylene vinyl acetate copolymerwood powder blend composites.pdf:application/pdf}
}


@article{Dikshit.1998,
 author = {Dikshit, Asok K. and Nandi, Arun K.},
 year = {1998},
 title = {Thermoreversible Gelation of Poly(vinylidene flouride) in Diethyl Adipate: A Concerted Mechanism},
 keywords = {Crystallization;Fourier Transform Infrared (FTIR);Gelation;Poly(vinylidene fluoride) (PVDF);Polymorph;X-ray diffraction (XRD)},
 pages = {8886--8892},
 pagination = {page},
 volume = {31},
 number = {25},
 issn = {0024-9297},
 journal = {Macromolecules},
 doi = {10.1021/ma980764n},
 file = {1998{\_}Dikshit{\_}Thermoreversible Gelation of Poly(vinylidene flouride) in Diethyl Adipate A Concerted Mechanism:Attachments/1998{\_}Dikshit{\_}Thermoreversible Gelation of Poly(vinylidene flouride) in Diethyl Adipate A Concerted Mechanism.pdf:application/pdf}
}


@article{Ding.2015,
 author = {Ding, Shan Gang and Cheng, Xi Quan and Jiang, Zai Xing and Bai, Yong Ping and Shao, Lu},
 year = {2015},
 title = {Pore morphology control and hydrophilicity of polyacrylonitrile ultrafiltration membranes},
 keywords = {Cloud Point Titration},
 pages = {n/a-n/a},
 pagination = {page},
 volume = {132},
 number = {20},
 issn = {0021-8995},
 journal = {Journal of Applied Polymer Science},
 file = {2015{\_}Ding{\_}Pore morphology control and hydrophilicity of polyacrylonitrile ultrafiltration membranes:Attachments/2015{\_}Ding{\_}Pore morphology control and hydrophilicity of polyacrylonitrile ultrafiltration membranes.pdf:application/pdf}
}


@article{DiVincenzo.2021,
 abstract = {Inspired by biological proteins, artificial water channels (AWCs) can be used to overcome the performances of traditional desalination membranes. Their rational incorporation in composite polyamide provides an example of biomimetic membranes applied under representative reverse osmosis desalination conditions with an intrinsically high water-to-salt permeability ratio. The hybrid polyamide presents larger voids and seamlessly incorporates I-quartet AWCs for highly selective transport of water. These biomimetic membranes can be easily scaled for industrial standards ({\textgreater}m2), provide 99.5{\%} rejection of NaCl or 91.4{\%} rejection of boron, with a water flux of 75 l m-2 h-1 at 65 bar and 35,000 ppm NaCl feed solution, representative of seawater desalination. This flux is more than 75{\%} higher than that observed with current state-of-the-art membranes with equivalent solute rejection, translating into an equivalent reduction of the membrane area for the same water output and a roughly 12{\%} reduction of the required energy for desalination.},
 author = {{Di Vincenzo}, Maria and Tiraferri, Alberto and Musteata, Valentina-Elena and Chisca, Stefan and Sougrat, Rachid and Huang, Li-Bo and Nunes, Suzana P. and Barboiu, Mihail},
 year = {2021},
 title = {Biomimetic artificial water channel membranes for enhanced desalination},
 keywords = {Artificial water channels (AWC)},
 pages = {190--196},
 pagination = {page},
 volume = {16},
 number = {2},
 journal = {Nature nanotechnology},
 doi = {10.1038/s41565-020-00796-x},
 file = {2016{\_}Di Vincenzo{\_}SI{\_}Biomimetic artificial water channel membranes for enhanced desalination:Attachments/2016{\_}Di Vincenzo{\_}SI{\_}Biomimetic artificial water channel membranes for enhanced desalination.pdf:application/pdf;2021{\_}Di Vincenzo{\_}Biomimetic artificial water channel membranes for enhanced desalination:Attachments/2021{\_}Di Vincenzo{\_}Biomimetic artificial water channel membranes for enhanced desalination.pdf:application/pdf}
}


@book{Doi.2010,
 author = {Doi, Masao},
 year = {2010},
 title = {Introduction to polymer physics},
 keywords = {Polymer;Polymer Conformation},
 address = {Oxford},
 edition = {Reprint},
 publisher = {{Clarendon Press}},
 isbn = {0198517890},
 series = {Oxford science publications},
 file = {2010{\_}Doi{\_}Introduction to polymer physics:Attachments/2010{\_}Doi{\_}Introduction to polymer physics.pdf:application/pdf}
}


@book{Doi.2013,
 author = {Doi, Masao and Edwards, Samuel F.},
 year = {2013},
 title = {The theory of polymer dynamics},
 keywords = {Polymer;Polymer Conformation;Viscoelastic phase separation (VPS);Zimm model},
 address = {Oxford},
 edition = {Reprint},
 volume = {73},
 publisher = {{Clarendon Press}},
 isbn = {9780198520337},
 series = {International series of monographs on physics},
 file = {2013{\_}Doi{\_}The Theory of Polymer Dynamics:Attachments/2013{\_}Doi{\_}The Theory of Polymer Dynamics.pdf:application/pdf}
}


@article{Dong.2014,
 author = {Dong, Jie and Yin, Chao Qing and Lu, Hong Xu and Zhang, Zi Xin and Zhang, Qinghua},
 year = {2014},
 title = {Morphology Control of Polyimide Fibers by Phase Separation under Different Coagulation Bath Conditions},
 keywords = {Cloud Point Titration;Flat sheet membrane;Nonsolvent Induced Phase Separation (NIPS)},
 pages = {142--147},
 pagination = {page},
 volume = {789},
 journal = {Materials Science Forum},
 file = {2014{\_}Dong{\_}Morphology Control of Polyimide Fibers by Phase Separation under Different Coagulation Bath Conditions:Attachments/2014{\_}Dong{\_}Morphology Control of Polyimide Fibers by Phase Separation under Different Coagulation Bath Conditions.pdf:application/pdf}
}


@article{Dong.2021,
 abstract = {3D printing offers enormous flexibility in fabrication of polymer objects with complex geometries. However, it is not suitable for fabricating large polymer structures with geometrical features at the sub-micrometer scale. Porous structure at the sub-micrometer scale can render macroscopic objects with unique properties, including similarities with biological interfaces, permeability and extremely large surface area, imperative inter alia for adsorption, separation, sensing or biomedical applications. Here, we introduce a method combining advantages of 3D printing via digital light processing and polymerization-induced phase separation, which enables formation of 3D polymer structures of digitally defined macroscopic geometry with controllable inherent porosity at the sub-micrometer scale. We demonstrate the possibility to create 3D polymer structures of highly complex geometries and spatially controlled pore sizes from 10 nm to 1000 µm. Produced hierarchical polymers combining nanoporosity with micrometer-sized pores demonstrate improved adsorption performance due to better pore accessibility and favored cell adhesion and growth for 3D cell culture due to surface porosity. This method extends the scope of applications of 3D printing to hierarchical inherently porous 3D objects combining structural features ranging from 10 nm up to cm, making them available for a wide variety of applications.},
 author = {Dong, Zheqin and Cui, Haijun and Zhang, Haodong and Wang, Fei and Zhan, Xiang and Mayer, Frederik and Nestler, Britta and Wegener, Martin and Levkin, Pavel A.},
 year = {2021},
 title = {3D printing of inherently nanoporous polymers via polymerization-induced phase separation},
 keywords = {3D printing},
 pages = {247},
 pagination = {page},
 volume = {12},
 number = {1},
 journal = {Nature communications},
 doi = {10.1038/s41467-020-20498-1},
 file = {2021{\_}Dong{\_}3D printing of inherently nanoporous polymers via polymerization-induced phase separation:Attachments/2021{\_}Dong{\_}3D printing of inherently nanoporous polymers via polymerization-induced phase separation.pdf:application/pdf}
}


@article{Dong.2021b,
 abstract = {Bone exhibits piezoelectric properties. Thus, electrical stimulations such as pulsed electromagnetic fields (PEMFs) and stimuli-responsive piezoelectric properties of scaffolds have been investigated separately to evaluate their efficacy in supporting osteogenesis. However, current understanding of cells responding under the combined influence of PEMF and piezoelectric properties in scaffolds is still lacking. Therefore, in this study, we fabricated piezoelectric scaffolds by functionalization of polycaprolactone-tricalcium phosphate (PCL-TCP) films with a polyvinylidene fluoride (PVDF) coating that is self-polarized by a modified breath-figure technique. The osteoinductive properties of these PVDF-coated PCL-TCP films on MC3T3-E1 cells were studied under the stimulation of PEMF. Piezoelectric and ferroelectric characterization demonstrated that scaffolds with piezoelectric coefficient d33 = -1.2 pC/N were obtained at a powder dissolution temperature of 100 °C and coating relative humidity (RH) of 56{\%}. DNA quantification showed that cell proliferation was significantly enhanced by PEMF as low as 0.6 mT and 50 Hz. Hydroxyapatite staining showed that cell mineralization was significantly enhanced by incorporation of PVDF coating. Gene expression study showed that the combination of PEMF and PVDF coating promoted late osteogenic gene expression marker most significantly. Collectively, our results suggest that the synergistic effects of PEMF and piezoelectric scaffolds on osteogenesis provide a promising alternative strategy for electrically augmented osteoinduction. The piezoelectric response of PVDF by PEMF, which could provide mechanical strain, is particularly interesting as it could deliver local mechanical stimulation to osteogenic cells using PEMF.},
 author = {Dong, Yibing and Suryani, Luvita and Zhou, Xinran and Muthukumaran, Padmalosini and Rakshit, Moumita and Yang, Fengrui and Wen, Feng and Hassanbhai, Ammar Mansoor and Parida, Kaushik and Simon, Daniel T. and Iandolo, Donata and Lee, Pooi See and Ng, Kee Woei and Teoh, Swee Hin},
 year = {2021},
 title = {Synergistic Effect of PVDF-Coated PCL-TCP Scaffolds and Pulsed Electromagnetic Field on Osteogenesis},
 keywords = {Poly(vinylidene fluoride) (PVDF);Polymorph},
 volume = {22},
 number = {12},
 journal = {International journal of molecular sciences},
 doi = {10.3390/ijms22126438},
 file = {2021{\_}Dong{\_}Synergistic Effect of PVDF-Coated PCL-TCP Scaffolds and Pulsed Electromagnetic Field on Osteogenesis:Attachments/2021{\_}Dong{\_}Synergistic Effect of PVDF-Coated PCL-TCP Scaffolds and Pulsed Electromagnetic Field on Osteogenesis.pdf:application/pdf}
}


@book{Drioli.2010,
 abstract = {This multivolume work covers all aspects of membrane science and technology--from basic phenomena to the most advanced applications and future perspectives. Modern membrane engineering is{\&}nbsp;critical to the development of process-intensification strategies and to the stimulation of{\&}nbsp;industrial growth.{\&}nbsp;The work presents researchers and industrial managers with an indispensable tool toward achieving these aims. Covers membrane science theory and economics, as well as applications ranging from chemical purification and natural gas enrichment{\&}nbsp;to potable waterIncludes contributions},
 year = {2010},
 title = {Comprehensive membrane science and engineering},
 address = {Amsterdam},
 publisher = {Elsevier},
 isbn = {9780080932507},
 editor = {Drioli, Enrico}
}


@article{Drioli.2011,
 author = {Drioli, Enrico and Stankiewicz, Andrzej I. and Macedonio, Francesca},
 year = {2011},
 title = {Membrane engineering in process intensification - An overview},
 keywords = {Flat sheet membrane;Process intensification (PI)},
 pages = {1--8},
 pagination = {page},
 volume = {380},
 number = {1-2},
 issn = {03767388},
 journal = {Journal of Membrane Science},
 doi = {10.1016/j.memsci.2011.06.043},
 file = {2011{\_}Drioli{\_}Membrane engineering in process intensification - An overview:Attachments/2011{\_}Drioli{\_}Membrane engineering in process intensification - An overview.pdf:application/pdf}
}


@article{Drioli.2012,
 author = {Drioli, Enrico and Brunetti, Adele and {Di Profio}, Gianluca and Barbieri, Giuseppe},
 year = {2012},
 title = {Process intensification strategies and membrane engineering},
 keywords = {Flat sheet membrane;Process intensification (PI)},
 pages = {1561},
 pagination = {page},
 volume = {14},
 number = {6},
 issn = {1463-9262},
 journal = {Green Chemistry},
 doi = {10.1039/C2GC16668B},
 file = {2012{\_}Drioli{\_}Process intensification strategies and membrane engineering:Attachments/2012{\_}Drioli{\_}Process intensification strategies and membrane engineering.pdf:application/pdf}
}


@article{Drioli.2015,
 author = {Drioli, Enrico and Ali, Aamer and Macedonio, Francesca},
 year = {2015},
 title = {Membrane distillation: Recent developments and perspectives},
 keywords = {Membrane Distillation (MD)},
 pages = {56--84},
 pagination = {page},
 volume = {356},
 issn = {00119164},
 journal = {Desalination},
 doi = {10.1016/j.desal.2014.10.028},
 file = {2015{\_}Drioli{\_}Membrane distillation Recent developments and perspectives:Attachments/2015{\_}Drioli{\_}Membrane distillation Recent developments and perspectives.pdf:application/pdf}
}


@article{Drzezdzon.2019,
 author = {Drze{\.z}d{\.z}on, Joanna and Jacewicz, Dagmara and Sielicka, Alicja and Chmurzy{\'n}ski, Lech},
 year = {2019},
 title = {A review of new approaches to analytical methods to determine the structure and morphology of polymers},
 keywords = {Fourier Transform Infrared Microscopy (FTIRM)},
 pages = {470--476},
 pagination = {page},
 volume = {118},
 issn = {01659936},
 journal = {TrAC Trends in Analytical Chemistry},
 doi = {10.1016/j.trac.2019.06.013},
 file = {2019{\_}Drze{\.z}d{\.z}on{\_}A review of new approaches to analytical methods to determine the structure and morphology of polymers:Attachments/2019{\_}Drze{\.z}d{\.z}on{\_}A review of new approaches to analytical methods to determine the structure and morphology of polymers.pdf:application/pdf}
}


@article{EarleWaghorne.2018,
 author = {{Earle Waghorne}, W. and O'Farrell, Christina},
 year = {2018},
 title = {Solvent Basicity, A Study of Kamlet--Taft \textgreek{b} and Gutmann DN Values Using Computationally Derived Molecular Properties},
 keywords = {Gutmann DN;Hansen/Hildebrand Solubility Parameter (HSP);Kamlet-Taft},
 pages = {1609--1625},
 pagination = {page},
 volume = {47},
 number = {10},
 issn = {0095-9782},
 journal = {Journal of Solution Chemistry},
 doi = {10.1007/s10953-018-0791-3},
 file = {2018{\_}Waghorne{\_}Solvent Basicity, A Study of Kamlet-Taft \textgreek{b} and Gutmann DN Values Using Computationally Derived Molecular Properties:Attachments/2018{\_}Waghorne{\_}Solvent Basicity, A Study of Kamlet-Taft \textgreek{b} and Gutmann DN Values Using Computationally Derived Molecular Properties.pdf:application/pdf;2018{\_}Waghorne{\_}SI1{\_}Solvent Basicity, A Study of Kamlet-Taft \textgreek{b} and Gutmann DN Values Using Computationally Derived Molecular Properties:Attachments/2018{\_}Waghorne{\_}SI1{\_}Solvent Basicity, A Study of Kamlet-Taft \textgreek{b} and Gutmann DN Values Using Computationally Derived Molecular Properties.xls:application/vnd.ms-excel;2018{\_}Waghorne{\_}SI2{\_}Solvent Basicity, A Study of Kamlet-Taft \textgreek{b} and Gutmann DN Values Using Computationally Derived Molecular Properties.xls:Attachments/2018{\_}Waghorne{\_}SI2{\_}Solvent Basicity, A Study of Kamlet-Taft \textgreek{b} and Gutmann DN Values Using Computationally Derived Molecular Properties.xls.docx:application/vnd.openxmlformats-officedocument.wordprocessingml.document}
}


@article{Ejraei.2016,
 author = {Ejraei, Ayoub and Shirvani, Samira and Aroon, Mohammad Ali and Khansary, Milad Asgarpour and Khalaj, Sepideh},
 year = {2016},
 title = {Lower and upper critical solution temperatures of binary polymeric solutions},
 keywords = {Compressible Regular Solution (CRS) Model},
 pages = {465--484},
 pagination = {page},
 volume = {425},
 issn = {03783812},
 journal = {Fluid Phase Equilibria},
 doi = {10.1016/j.fluid.2016.06.036},
 file = {2016{\_}Ejraei{\_}Lower and upper critical solution temperatures of binary polymeric solutions:Attachments/2016{\_}Ejraei{\_}Lower and upper critical solution temperatures of binary polymeric solutions.pdf:application/pdf}
}


@article{ElAissaoui.2017,
 author = {{El Aissaoui}, Abderrahim and {El Afif}, Ali},
 year = {2017},
 title = {Non-Fickian mass transfer in swelling polymeric non-porous membranes},
 keywords = {Diffusion;Viscoelastic phase separation (VPS);Viscosity},
 pages = {172--183},
 pagination = {page},
 volume = {543},
 issn = {03767388},
 journal = {Journal of Membrane Science},
 doi = {10.1016/j.memsci.2017.08.035},
 file = {2017{\_}El{\_}Aissaou{\_}Non-Fickian mass transfer in swelling polymeric non-porous membranes:Attachments/2017{\_}El{\_}Aissaou{\_}Non-Fickian mass transfer in swelling polymeric non-porous membranes.pdf:application/pdf}
}


@phdthesis{ElAlaoui.,
 abstract = {{\textquotedbl}This book aims to justify the use of fuzzy logic as a logic and as a theory in the decision-making context. It also discusses the development of the TOPSIS method (Technique for Order of Preference by Similarity to Ideal Solution) with related examples and MATLAB codes. This is the first book devoted to TOPSIS and its fuzzy versions. It presents the use of fuzzy logic as a logic and as a theory in the decision-making content and discusses the development of the TOPSIS method in classical and fuzzy context. The book justifies the use of fuzzy logic as an uncertainty theory and provides illustrative examples for each fuzzy TOPSIS extension, along with related MATLAB codes and case studies. This book is for Industrial Engineers, Operations Research Engineers, Systems Engineers, and Production Engineers working in the areas of Decision Analysis, Multi-Criteria Decision Making, and Multiple Objective Optimization.{\textquotedbl}},
 author = {{El Alaoui}, Mohamed},
 title = {Fuzzy TOPSIS},
 keywords = {Modeling;TOPSIS},
 type = {Dissertation},
 file = {2021{\_}El Alaoui{\_}Fuzzy Topsis Logic, Approaches, and Case Studies:Attachments/2021{\_}El Alaoui{\_}Fuzzy Topsis Logic, Approaches, and Case Studies.pdf:application/pdf}
}


@article{Elfghi.2016,
 author = {Elfghi, F. M.},
 year = {2016},
 title = {A hybrid statistical approach for modeling and optimization of RON: A comparative study and combined application of response surface methodology (RSM) and artificial neural network (ANN) based on design of experiment (DOE)},
 keywords = {Artificial neural network (ANN);Design of experiment (DoE);Modeling},
 pages = {264--272},
 pagination = {page},
 volume = {113},
 issn = {02638762},
 journal = {Chemical Engineering Research and Design},
 doi = {10.1016/j.cherd.2016.05.023},
 file = {2016{\_}Elfghi{\_}A hybrid statistical approach for modeling and optimization of RON A comparative study and combined application of response surface methodology (RSM) and artificial neural network (ANN) based on design of e:Attachments/2016{\_}Elfghi{\_}A hybrid statistical approach for modeling and optimization of RON A comparative study and combined application of response surface methodology (RSM) and artificial neural network (ANN) based on design of e.pdf:application/pdf}
}


@book{Elias.2009,
 author = {Elias, Hans-Georg},
 year = {2009},
 title = {Makromolek{\"u}le Set},
 url = {http://onlinelibrary.wiley.com/book/10.1002/9783527626557},
 keywords = {Polymer;Thermodynamics},
 address = {Weinheim},
 edition = {Sechste Aufl.},
 publisher = {Wiley-VCH},
 isbn = {9783527626557},
 file = {2002{\_}Elias{\_}Makromolek{\"u}le Set:Attachments/2002{\_}Elias{\_}Makromolek{\"u}le Set.pdf:application/pdf}
}


@article{ElQada.2006,
 author = {{El Qada}, Emad N. and Allen, Stephen J. and Walker, Gavin M.},
 year = {2006},
 title = {Adsorption of Methylene Blue onto activated carbon produced from steam activated bituminous coal: A study of equilibrium adsorption isotherm},
 keywords = {Activated Carbon},
 pages = {103--110},
 pagination = {page},
 volume = {124},
 number = {1-3},
 issn = {13858947},
 journal = {Chemical Engineering Journal},
 file = {2006{\_}El Qada{\_}Adsorption of Methylene Blue onto activated carbon produced from steam activated bituminous coal - A study of equilibrium adsorption isotherm:Attachments/2006{\_}El Qada{\_}Adsorption of Methylene Blue onto activated carbon produced from steam activated bituminous coal - A study of equilibrium adsorption isotherm.pdf:application/pdf}
}


@article{Enayatzadeh.2018,
 author = {Enayatzadeh, Mohammad and Mohammadi, Toraj},
 year = {2018},
 title = {Morphology and performance of poly(vinylidene fluoride) flat sheet membranes: Thermodynamic and kinetic aspects},
 keywords = {Dimethyl sulfoxide (DMSO);Hansen/Hildebrand Solubility Parameter (HSP);N-Methyl-2-pyrrolidone (NMP);Nonsolvent Induced Phase Separation (NIPS);Poly(vinylidene fluoride) (PVDF);Water},
 volume = {135},
 number = {27},
 issn = {0021-8995},
 journal = {Journal of Applied Polymer Science},
 doi = {10.1002/app.46419},
 file = {2018{\_}Enayatzadeh{\_}Morphology and performance of poly(vinylidene fluoride) flat sheet membranes Thermodynamic and kinetic aspects:Attachments/2018{\_}Enayatzadeh{\_}Morphology and performance of poly(vinylidene fluoride) flat sheet membranes Thermodynamic and kinetic aspects.pdf:application/pdf}
}


@article{Eykens.2016,
 author = {Eykens, Lies and de Sitter, Kristien and Dotremont, Chris and Pinoy, Luc and {van der Bruggen}, Bart},
 year = {2016},
 title = {How To Optimize the Membrane Properties for Membrane Distillation - A Review},
 keywords = {Membrane Distillation (MD);Modification},
 pages = {9333--9343},
 pagination = {page},
 volume = {55},
 number = {35},
 issn = {0888-5885},
 journal = {Industrial {\&} Engineering Chemistry Research},
 doi = {10.1021/acs.iecr.6b02226},
 file = {2016{\_}Eykens{\_}How To Optimize the Membrane Properties for Membrane Distillation - A Review{\_}SI:Attachments/2016{\_}Eykens{\_}How To Optimize the Membrane Properties for Membrane Distillation - A Review{\_}SI.pdf:application/pdf;2016{\_}Eykens{\_}How To Optimize the Membrane Properties for Membrane Distillation A Review:Attachments/2016{\_}Eykens{\_}How To Optimize the Membrane Properties for Membrane Distillation A Review.pdf:application/pdf}
}


@article{Eykens.2017,
 author = {Eykens, Lies and de Sitter, Kristien and Dotremont, Chris and Pinoy, Luc and {van der Bruggen}, Bart},
 year = {2017},
 title = {Membrane synthesis for membrane distillation: A review},
 keywords = {Membrane Distillation (MD)},
 pages = {36--51},
 pagination = {page},
 volume = {182},
 issn = {13835866},
 journal = {Separation and Purification Technology},
 doi = {10.1016/j.seppur.2017.03.035},
 file = {2017{\_}Eykens{\_}Membrane synthesis for membrane distillation A review:Attachments/2017{\_}Eykens{\_}Membrane synthesis for membrane distillation A review.pdf:application/pdf}
}


@article{Fan.2002,
 author = {Fan, Shu-Chin and Wang, Yi-Chieh and Li, Chi-Lan and Lee, Kueir-Rarn and Liaw, Der-Jang and Huang, Hung-Ping and Lai, Juin-Yih},
 year = {2002},
 title = {Effect of coagulation media on membrane formation and vapor permeation performance of novel aromatic polyamide membrane},
 keywords = {Differential Scanning Calorimetry (DSC);Fourier Transform Infrared - Attenuated Total Reflectance (FTIR-ATR);Light transmittance (turbidity);Optical Microscopy (OM)},
 pages = {67--79},
 pagination = {page},
 volume = {204},
 number = {1-2},
 issn = {03767388},
 journal = {Journal of Membrane Science},
 doi = {10.1016/S0376-7388(02)00017-0},
 file = {2002{\_}Fan{\_}Effect of coagulation media on membrane formation and vapor permeation performance of novel aromatic polyamide membrane:Attachments/2002{\_}Fan{\_}Effect of coagulation media on membrane formation and vapor permeation performance of novel aromatic polyamide membrane.pdf:application/pdf}
}


@article{Fan.2012,
 author = {Fan, Hongwei and Peng, Yuelian},
 year = {2012},
 title = {Application of PVDF membranes in desalination and comparison of the VMD and DCMD processes},
 keywords = {Flat sheet membrane;Poly(vinylidene fluoride) (PVDF)},
 pages = {94--102},
 pagination = {page},
 volume = {79},
 issn = {00092509},
 journal = {Chemical Engineering Science},
 doi = {10.1016/j.ces.2012.05.052},
 file = {2012{\_}Fan{\_}Application of PVDF membranes in desalination and comparison of the VMD and DCMD processes:Attachments/2012{\_}Fan{\_}Application of PVDF membranes in desalination and comparison of the VMD and DCMD processes.pdf:application/pdf}
}


@article{Fan.2013,
 author = {Fan, Hongwei and Peng, Yuelian and Li, Zhehao and Chen, Ping and Jiang, Qi and Wang, Shaobin},
 year = {2013},
 title = {Preparation and characterization of hydrophobic PVDF membranes by vapor-induced phase separation and application in vacuum membrane distillation},
 keywords = {Atomic force microscope (AFM);Co-casting;Contact angle (CA);Dimethylacetamide (DMAc);Drying;Ethanol;LiCl;Permeability;Poly(vinylidene fluoride) (PVDF);Porometry;Propandiol;Propanol;Scanning Electron Microscope (SEM);Shrinkage;Vacuum membrane distillation (VMD);Vapor-induced phase separation (VIPS);Water},
 volume = {20},
 number = {6},
 issn = {1022-9760},
 journal = {Journal of Polymer Research},
 doi = {10.1007/s10965-013-0134-4},
 file = {2013{\_}Fan{\_}Preparation and characterization of hydrophobic PVDF membranes by vapor-induced phase separation and application in vacuum membrane distillation:Attachments/2013{\_}Fan{\_}Preparation and characterization of hydrophobic PVDF membranes by vapor-induced phase separation and application in vacuum membrane distillation.pdf:application/pdf}
}


@article{Fan.2020,
 author = {Fan, Shouhong and Aghajani, Masoud and Wang, Mengyuan and Martinez, Jaylene and Ding, Yifu},
 year = {2020},
 title = {Patterning flat-sheet Poly(vinylidene fluoride) membrane using templated thermally induced phase separation},
 keywords = {Flat sheet membrane;Poly(vinylidene fluoride) (PVDF);Surface patterning;Thermally Induced Phase Separation (TIPS)},
 pages = {118627},
 pagination = {page},
 volume = {616},
 issn = {03767388},
 journal = {Journal of Membrane Science},
 doi = {10.1016/j.memsci.2020.118627},
 file = {2020{\_}Fan{\_}Patterning flat-sheet Poly(vinylidene fluoride) membrane using templated thermally induced phase separation:Attachments/2020{\_}Fan{\_}Patterning flat-sheet Poly(vinylidene fluoride) membrane using templated thermally induced phase separation.pdf:application/pdf}
}


@article{Fang.2015,
 author = {Fang, Xiaofeng and Li, Jiansheng and Li, Xin and Sun, Xiuyun and Shen, Jinyou and Han, Weiqing and Wang, Lianjun},
 year = {2015},
 title = {Polyethyleneimine, an effective additive for polyethersulfone ultrafiltration membrane with enhanced permeability and selectivity},
 keywords = {Cloud Point Titration;Flat sheet membrane;Nonsolvent Induced Phase Separation (NIPS)},
 pages = {216--223},
 pagination = {page},
 volume = {476},
 issn = {03767388},
 journal = {Journal of Membrane Science},
 file = {2015{\_}Fang{\_}Polyethyleneimine, an effective additive for polyethersulfone ultrafiltration membrane with enhanced permeability and selectivity:Attachments/2015{\_}Fang{\_}Polyethyleneimine, an effective additive for polyethersulfone ultrafiltration membrane with enhanced permeability and selectivity.pdf:application/pdf}
}


@article{Fang.2022,
 author = {Fang, Ping and Liu, Kang and Shao, Ruihua and Li, Yan and Ji, Wei and Yang, Chaoyu},
 year = {2022},
 title = {Phase inversion simulation of polymer PVDF membrane based on a fluid model},
 pages = {168781322210959},
 pagination = {page},
 volume = {14},
 number = {5},
 issn = {1687-8132},
 journal = {Advances in Mechanical Engineering},
 doi = {10.1177/16878132221095918},
 file = {2022{\_}Fang{\_}Phase inversion simulation of polymer PVDF membrane based on a fluid model:Attachments/2022{\_}Fang{\_}Phase inversion simulation of polymer PVDF membrane based on a fluid model.pdf:application/pdf}
}


@article{Farajnezhad.2016,
 author = {Farajnezhad, Arsalan and {Asef Afshar}, Orang and {Asgarpour Khansary}, Milad and Shirazian, Saeed},
 year = {2016},
 title = {Binary Mutual Diffusion Coefficients of Polymer/Solvent Systems Using Compressible Regular Solutions Theory and Free Volume Theory},
 keywords = {Compressible Regular Solution (CRS) Model},
 volume = {41},
 number = {3},
 issn = {0340-0204},
 journal = {Journal of Non-Equilibrium Thermodynamics},
 doi = {10.1515/jnet-2015-0036},
 file = {2016{\_}Farajnezhad{\_}Binary Mutual Diffusion Coefficients of Polymer-Solvent Systems Using Compressible Regular Solutions Theory and Free Volume Theory:Attachments/2016{\_}Farajnezhad{\_}Binary Mutual Diffusion Coefficients of Polymer-Solvent Systems Using Compressible Regular Solutions Theory and Free Volume Theory.pdf:application/pdf}
}


@article{Farajnezhad.2016b,
 author = {Farajnezhad, Arsalan and Afshar, Orang Asef and Khansary, Milad Asgarpour and Shirazian, Saeed and Ghadiri, Mehdi},
 year = {2016},
 title = {Correlation of interaction parameters in Wilson, NRTL and UNIQUAC models using theoretical methods},
 keywords = {Compressible Regular Solution (CRS) Model},
 pages = {181--186},
 pagination = {page},
 volume = {417},
 issn = {03783812},
 journal = {Fluid Phase Equilibria},
 doi = {10.1016/j.fluid.2016.02.041},
 file = {2016{\_}Farajnezhad{\_}Correlation of interaction parameters in Wilson, NRTL and UNIQUAC models using theoretical methods:Attachments/2016{\_}Farajnezhad{\_}Correlation of interaction parameters in Wilson, NRTL and UNIQUAC models using theoretical methods.pdf:application/pdf}
}


@article{FarzanehKalourazi.2022,
 abstract = {The porous microstructure has been widely observed in a variety of polymer solutions that have been broadly applied in many industry fields. Phase separation is one of the common mechanisms for the formation of the porous microstructure in binary polymeric mixtures. Previous studies for the formation of porous microstructures mostly focus on the separation of the bulk phase. However, there is a paucity of investigation for the phase separation of polymer mixtures contacting the solid substrate. When the polymeric liquid mixtures interact with the solid substrate, the wetting boundary condition has to be taken into account. In this work, we present a phase-field model which is coupled with the wetting boundary condition to study the phase separation in binary polymer solutions. Our consideration is based on the polymerization-induced phase separation, and thermally induced phase separation by using the Flory-Huggins model. By taking the wetting effect into account, we find that polymer droplets spontaneously occur in the microstructure, even though the bulk composition is outside the spinodal region. This phenomenon is caused by the surface composition resulting from the wetting effect that was often overlooked in literature. For the phase separation in the binary polymer mixture, we also study the impact of the temperature gradient on the microstructural evolution. The porosity, the number of droplets, and the mean radius of the droplets are rationalized with the temperature gradient.},
 author = {{Farzaneh Kalourazi}, Saeideh and Wang, Fei and Zhang, Haodong and Selzer, Michael and Nestler, Britta},
 year = {2022},
 title = {Phase-field simulation for the formation of porous microstructures due to phase separation in polymer solutions on substrates with different wettabilities},
 keywords = {Modeling;Phase-field model},
 volume = {34},
 number = {44},
 journal = {Journal of physics. Condensed matter : an Institute of Physics journal},
 doi = {10.1088/1361-648X/ac8b4d},
 file = {2022{\_}Farzaneh Kalourazi{\_}Phase-field simulation for the formation of porous microstructures due to phase separation in polymer solutions on substrates with different wettabilities:Attachments/2022{\_}Farzaneh Kalourazi{\_}Phase-field simulation for the formation of porous microstructures due to phase separation in polymer solutions on substrates with different wettabilities.pdf:application/pdf}
}


@article{Fashandi.2015,
 author = {Fashandi, Hossein and Ghomi, Amirreza},
 year = {2015},
 title = {Interplay of Phase Separation and Physical Gelation in Morphology Evolution within Nanoporous Fibers Electrospun at High Humidity Atmosphere},
 keywords = {Binodal;Continuum models;Crystallization;Dimethylformamide (DMF);Electrospinning;Flory-Huggins Theory;Fourier Transform Infrared - Attenuated Total Reflectance (FTIR-ATR);Gelation boundary;Glass transition temperature (Tg);Interaction Parameter;Liquid-Liquid phase separation;Modeling;Phase diagram;Poly(vinylidene fluoride) (PVDF);Polyetherimide (PEI);Polyethersulfone (PESU);Polystyrene (PS);Polysulfone (PSU/PSf);Rheometry;Scanning Electron Microscope (SEM);Solid-liquid phase separation;Spinodal;Structure evolution;Tie line / Konode;Vapor-induced phase separation (VIPS);Viscosity;Vitrification;X-ray diffraction (XRD)},
 pages = {240--253},
 pagination = {page},
 volume = {54},
 number = {1},
 issn = {0888-5885},
 journal = {Industrial {\&} Engineering Chemistry Research},
 doi = {10.1021/ie503848v},
 file = {2015{\_}Fashandi{\_}Interplay of Phase Separation and Physical Gelation in Morphology Evolution within Nanoporous Fibers Electrospun at High Humidity Atmosphere:Attachments/2015{\_}Fashandi{\_}Interplay of Phase Separation and Physical Gelation in Morphology Evolution within Nanoporous Fibers Electrospun at High Humidity Atmosphere.pdf:application/pdf}
}


@article{Fashandi.2015b,
 author = {Fashandi, Hossein and Yegane, Athar and Abolhasani, Mohammad Mahdi},
 year = {2015},
 title = {Interplay of liquid-liquid and solid-liquid phase separation mechanisms in porosity and polymorphism evolution within poly(vinylidene fluoride) nanofibers},
 keywords = {Continuum models;Dimethylformamide (DMF);Flory-Huggins Theory;Liquid-Liquid phase separation;Mass transfer;Modeling;N-Methyl-2-pyrrolidone (NMP);Phase diagram;Poly(vinylidene fluoride) (PVDF);Polymorph;Solid-liquid phase separation},
 pages = {326--344},
 pagination = {page},
 volume = {16},
 number = {2},
 issn = {1229-9197},
 journal = {Fibers and Polymers},
 doi = {10.1007/s12221-015-0326-0},
 file = {2015{\_}Fashandi{\_}Interplay of liquid-liquid and solid-liquid phase separation mechanisms in porosity and polymorphism evolution within poly(vinylidene fluoride) nanofibers:Attachments/2015{\_}Fashandi{\_}Interplay of liquid-liquid and solid-liquid phase separation mechanisms in porosity and polymorphism evolution within poly(vinylidene fluoride) nanofibers.pdf:application/pdf}
}


@article{Feng.2016,
 author = {Feng, Yingnan and Han, Gang and Zhang, Liling and Chen, Shing-Bor and Chung, Tai-Shung and Weber, Martin and Staudt, Claudia and Maletzko, Christian},
 year = {2016},
 title = {Rheology and phase inversion behavior of polyphenylenesulfone (PPSU) and sulfonated PPSU for membrane formation},
 keywords = {Viscoelastic phase separation (VPS)},
 pages = {72--82},
 pagination = {page},
 volume = {99},
 issn = {00323861},
 journal = {Polymer},
 doi = {10.1016/j.polymer.2016.06.064},
 file = {2016{\_}Feng{\_}Rheology and phase inversion behavior of polyphenylenesulfone (PPSU) and sulfonated PPSU for membrane formation:Attachments/2016{\_}Feng{\_}Rheology and phase inversion behavior of polyphenylenesulfone (PPSU) and sulfonated PPSU for membrane formation.pdf:application/pdf}
}


@article{Fernandes.2001,
 author = {Fernandes, G. R. and Pinto, J. C. and Nobrega, R.},
 year = {2001},
 title = {Modeling and simulation of the phase-inversion process during membrane preparation},
 keywords = {Flat sheet membrane;Liquid-Liquid phase separation;Modeling;Nonsolvent Induced Phase Separation (NIPS)},
 pages = {3036--3051},
 pagination = {page},
 volume = {82},
 number = {12},
 issn = {0021-8995},
 journal = {Journal of Applied Polymer Science},
 file = {2001{\_}Fernandes{\_}Modeling and simulation of the phase-inversion process during membrane preparation:Attachments/2001{\_}Fernandes{\_}Modeling and simulation of the phase-inversion process during membrane preparation.pdf:application/pdf}
}


@book{Ferziger.2020,
 author = {Ferziger, Joel H. and Peri{\'c}, Milovan and Street, Robert L.},
 year = {2020},
 title = {Computational Methods for Fluid Dynamics},
 keywords = {Computational Fluid Dynamics (CFD)},
 address = {Cham},
 publisher = {{Springer International Publishing}},
 isbn = {978-3-319-99691-2},
 doi = {10.1007/978-3-319-99693-6},
 file = {Computational Methods for Fluid Dynamics by Joel H. Ferziger, Milovan Peri{\'c}, Robert L. Street (z-lib.org):Attachments/Computational Methods for Fluid Dynamics by Joel H. Ferziger, Milovan Peri{\'c}, Robert L. Street (z-lib.org).pdf:application/pdf}
}


@book{Feuerriegel.2016,
 author = {Feuerriegel, Uwe},
 year = {2016},
 title = {Verfahrenstechnik mit EXCEL: Verfahrenstechnische Berechnungen effektiv durchf{\"u}hren und professionell dokumentieren},
 price = {Pb. : ca. EUR 24.99 (DE), ca. EUR 25.69 (AT), ca. sfr 31.50 (freier Pr.)},
 keywords = {Excel},
 address = {Wiesbaden},
 publisher = {{Springer Vieweg}},
 isbn = {978-3-658-02903-6},
 series = {Lehrbuch},
 institution = {{Springer Fachmedien Wiesbaden}},
 doi = {10.1007/978-3-658-02903-6},
 file = {2016{\_}Feuerriegel{\_}Verfahrenstechnik mit EXCEL:Attachments/2016{\_}Feuerriegel{\_}Verfahrenstechnik mit EXCEL.pdf:application/pdf}
}


@article{Figoli.2014,
 author = {Figoli, A. and Marino, T. and Simone, S. and {Di Nicol{\`o}}, E. and Li, X.-M. and He, T. and Tornaghi, S. and Drioli, E.},
 year = {2014},
 title = {Towards non-toxic solvents for membrane preparation: a review},
 keywords = {Dimethyl sulfoxide (DMSO);Dimethylacetamide (DMAc);Dimethylformamide (DMF);Green chemistry;Hansen/Hildebrand Solubility Parameter (HSP);Hexamethylphosphoramide (HMPA);Poly(vinylidene fluoride) (PVDF);Tetrahydrofuran (THF)},
 pages = {4034},
 pagination = {page},
 volume = {16},
 number = {9},
 issn = {1463-9262},
 journal = {Green Chemistry},
 doi = {10.1039/C4GC00613E},
 file = {2014{\_}Figoli{\_}Towards non-toxic solvents for membrane preparation a review:Attachments/2014{\_}Figoli{\_}Towards non-toxic solvents for membrane preparation a review.pdf:application/pdf;Figoli, Marino et al. 2014 - Towards non-toxic solvents for membrane:Attachments/Figoli, Marino et al. 2014 - Towards non-toxic solvents for membrane.pdf:application/pdf}
}


@book{Flory.ca.2006,
 author = {Flory, Paul J.},
 year = {1953},
 title = {Principles of polymer chemistry},
 keywords = {Flory-Huggins Theory;Thermodynamics},
 address = {Ithaca, NY},
 edition = {19. print},
 publisher = {{Cornell Univ. Press}},
 isbn = {9780801401343},
 file = {1953{\_}Flory{\_}Principles of Polymer Chemistry:Attachments/1953{\_}Flory{\_}Principles of Polymer Chemistry.pdf:application/pdf}
}


@article{Fomin.2022,
 abstract = {Poly (vinylidene fluoride) membranes were prepared by freeze-casting. The effects of PVDF concentration, and freezing temperature on the morphology, crystallization, and performance of prepared membranes were examined. Polymer concentration was varied from 10 to 25 wt{\%}. The freezing temperature was varied from -5 to -25 °C. Dimethyl sulfoxide (DMSO) and distilled water were used as solvents and non-solvents, respectively. The first step of this study was devoted to estimating the optimal concentration of PVDF solution in DMSO. Membranes prepared at different ratios were characterized using physical and mechanical characteristics and porosity. The second step was to optimize the time required for the production of the membranes. In the third step, it was shown that the freezing temperature had a remarkable effect on the morphology of the membranes: as the temperature decreases, there is a transition from spherulite structures to interconnected pores. It was shown that the diversity in the pore pattern for PVDF affects remarkably the water permeability through the polymer membrane. During the monitoring of the spread of crystallized areas during the formation of the membrane, it was found that the crystallization of the solvent begins at localized points of the microscale, further crystallized areas spread radially or unevenly along the surface of the solution, forming contact borders, which can lead to changes in the properties of the membrane in its area.},
 author = {Fomin, Sergey and Shirokova, Evgenia and Kraeva, Iren and Tolstobrov, Ivan and Bushuev, Andrey and Yuzhanin, Kirill and Ananchenko, Boris and Vetcher, Alexandre A. and Iordanskii, Alexey},
 year = {2022},
 title = {Effect of Polyvinylidene Fluoride Membrane Production Conditions on Its Structure and Performance Characteristics},
 keywords = {Crystallization;Dimethyl sulfoxide (DMSO);Freeze-casting;Mechanical properties;Morphology;Poly(vinylidene fluoride) (PVDF);Porosity},
 volume = {14},
 number = {23},
 journal = {Polymers},
 doi = {10.3390/polym14235283},
 file = {2022{\_}Fomin{\_}Effect of Polyvinylidene Fluoride Membrane Production Conditions on Its Structure and Performance Characteristics:Attachments/2022{\_}Fomin{\_}Effect of Polyvinylidene Fluoride Membrane Production Conditions on Its Structure and Performance Characteristics.pdf:application/pdf}
}


@incollection{Freger.2015,
 author = {Freger, Viatcheslav and Shemer, Hilla and Sagiv, Abraham and Semiat, Raphael},
 title = {Boron Removal Using Membranes},
 keywords = {Bor;Flat sheet membrane},
 pages = {199--217},
 bookpagination = {page},
 publisher = {Elsevier},
 isbn = {9780444634542},
 booktitle = {Boron Separation Processes},
 year = {2015},
 file = {2015{\_}Freger{\_}Boron Removal Using Membranes:Attachments/2015{\_}Freger{\_}Boron Removal Using Membranes.pdf:application/pdf}
}


@article{Friedel.1969,
 abstract = {Es werden zwei Verfahren zur quantitativen Bestimmung von Phasengleichgewichten durch Tr{\"u}bungstitration vorgestellt und verglichen. Zum einen eine kontinuierliches Verfahren und zum anderen ein sprunghaftes Verfahren, wobei das letztgenannte Verfahren Vorteile bietet.},
 author = {Friedel, Von Helge and Klein, Joachim},
 year = {1969},
 title = {Zur quantitativen bestimmung von phasengleichgewichten durch Tr{\"u}bungstitration},
 keywords = {Cloud Point Titration},
 pages = {151--164},
 pagination = {page},
 volume = {9},
 number = {1},
 issn = {00033146},
 journal = {Angewandte Makromolekulare Chemie},
 file = {1969{\_}Friedel{\_}Zur quantitativen Bestimmung von Phasengleichgewichten durch Tr{\"u}bungstitration:Attachments/1969{\_}Friedel{\_}Zur quantitativen Bestimmung von Phasengleichgewichten durch Tr{\"u}bungstitration.pdf:application/pdf}
}


@article{Fries.2008,
 abstract = {We derive an analytic solution for the capillary rise of liquids in a cylindrical tube or a porous medium in terms of height h as a function of time t. The implicit t(h) solution by Washburn is the basis for these calculations and the Lambert W function is used for its mathematical rearrangement. The original equation is derived out of the 1D momentum conservation equation and features viscous and gravity terms. Thus our h(t) solution, as it includes the gravity term (hydrostatic pressure), enables the calculation of the liquid rise behavior for longer times than the classical Lucas-Washburn equation. Based on the new equation several parameters like the steady state time and the validity of the Lucas-Washburn equation are examined. The results are also discussed in dimensionless form.},
 author = {Fries, Nicolas and Dreyer, M.},
 year = {2008},
 title = {An analytic solution of capillary rise restrained by gravity},
 keywords = {Lucas-Washburn-DGL},
 pages = {259--263},
 pagination = {page},
 volume = {320},
 number = {1},
 issn = {0021-9797},
 journal = {Journal of colloid and interface science},
 file = {2008{\_}Fries{\_}An analytic solution of capillary rise restrained by gravity:Attachments/2008{\_}Fries{\_}An analytic solution of capillary rise restrained by gravity.pdf:application/pdf}
}


@book{Fries.2010,
 author = {Fries, Nicolas},
 year = {2010},
 title = {Capillary transport processes in porous materials - experiment and model},
 price = {Kart. : EUR 30.00 (DE)},
 address = {G{\"o}ttingen},
 edition = {1. Aufl.},
 publisher = {Cuvillier},
 isbn = {3869555076},
 file = {2010{\_}Fries{\_}Capillary transport processes in porous materials - experiment and model:Attachments/2010{\_}Fries{\_}Capillary transport processes in porous materials - experiment and model.pdf:application/pdf}
}


@article{Fu.2006,
 author = {Fu, Xunyao and Matsuyama, Hideto and Teramoto, Masaaki and Nagai, Hideki},
 year = {2006},
 title = {Preparation of polymer blend hollow fiber membrane via thermally induced phase separation},
 keywords = {Flat sheet membrane;Hollow fiber;Multi-Angle Laser Light Scattering (MALLS);Thermally Induced Phase Separation (TIPS)},
 pages = {363--371},
 pagination = {page},
 volume = {52},
 number = {2},
 issn = {13835866},
 journal = {Separation and Purification Technology},
 file = {2006{\_}Fu{\_}Preparation of polymer blend hollow fiber membrane via thermally induced phase separation:Attachments/2006{\_}Fu{\_}Preparation of polymer blend hollow fiber membrane via thermally induced phase separation.pdf:application/pdf}
}


@article{Fu.2019,
 author = {Fu, Wanyi and Zhang, Wen},
 year = {2019},
 title = {Chemical aging and impacts on hydrophilic and hydrophobic polyether sulfone (PES) membrane filtration performances},
 keywords = {Fourier Transform Infrared Microscopy (FTIRM)},
 pages = {108960},
 pagination = {page},
 volume = {168},
 issn = {01413910},
 journal = {Polymer Degradation and Stability},
 doi = {10.1016/j.polymdegradstab.2019.108960},
 file = {2019{\_}Fu{\_}Chemical aging and impacts on hydrophilic and hydrophobic polyether sulfone (PES) membrane filtration performances:Attachments/2019{\_}Fu{\_}Chemical aging and impacts on hydrophilic and hydrophobic polyether sulfone (PES) membrane filtration performances.pdf:application/pdf}
}


@article{GarciaPayo.2000,
 abstract = {A new concept of liquid entry pressure measurements is applied to study the hydrophobicity of microporous membranes for aqueous alcohol solutions. The effects of alcohol concentration, type of alcohol, and temperature on liquid entry pressure of the membrane have been studied. Two theoretical equations for the determination of membrane pore size have been proposed. The former equation was developed taking into account the deviation from the Laplace-Young equation due to the membrane structure by means of the structure angle. The latter equation was established considering only the range of alcohol concentration in which the dispersion component of liquid surface tension remains practically constant. Hydrophobicity has been expressed in terms of wetting surface tension, gamma(L)(w). Based on these measurements, the maximum concentration before the spontaneous wetting occurs would be predicted. Copyright 2000 Academic Press.},
 author = {Garc{\'i}a-Payo, M. C. and Izquierdo-Gil, M. A. and Fern{\'a}ndez-Pineda, C.},
 year = {2000},
 title = {Wetting Study of Hydrophobic Membranes via Liquid Entry Pressure Measurements with Aqueous Alcohol Solutions},
 keywords = {Alcohol;Ethanol;Liquid entry pressure (LEP);Methanol;Poly(vinylidene fluoride) (PVDF);Polytetrafluoro ethylene (PTFE);Propanol},
 pages = {420--431},
 pagination = {page},
 volume = {230},
 number = {2},
 issn = {0021-9797},
 journal = {Journal of colloid and interface science},
 doi = {10.1006/jcis.2000.7106},
 file = {2000{\_}Garcia-Payo{\_}Wetting Study of Hydrophobic Membranes via Liquid Entry Pressure Measurements with Aqueous Alcohol Solutions:Attachments/2000{\_}Garcia-Payo{\_}Wetting Study of Hydrophobic Membranes via Liquid Entry Pressure Measurements with Aqueous Alcohol Solutions.pdf:application/pdf}
}


@article{Gasperino.2018,
 abstract = {The performance, field utility, and low cost of lateral flow assays (LFAs) have driven a tremendous shift in global health care practices by enabling diagnostic testing in previously unserved settings. This success has motivated the continued improvement of LFAs through increasingly sophisticated materials and reagents. However, our mechanistic understanding of the underlying processes that drive the informed design of these systems has not received commensurate attention. Here, we review the principles underpinning LFAs and the historical evolution of theory to predict their performance. As this theory is integrated into computational models and becomes testable, the criteria for quantifying performance and validating predictive power are critical. The integration of computational design with LFA development offers a promising and coherent framework to choose from an increasing number of novel materials, techniques, and reagents to deliver the low-cost, high-fidelity assays of the future.},
 author = {Gasperino, David and Baughman, Ted and Hsieh, Helen V. and Bell, David and Weigl, Bernhard H.},
 year = {2018},
 title = {Improving Lateral Flow Assay Performance Using Computational Modeling},
 keywords = {Lateral Flow Assay (LFA);Modeling},
 pages = {219--244},
 pagination = {page},
 volume = {11},
 number = {1},
 journal = {Annual review of analytical chemistry (Palo Alto, Calif.)},
 file = {2018{\_}Gasperino{\_}Improving Lateral Flow Assay Performance Using Computational Modeling:Attachments/2018{\_}Gasperino{\_}Improving Lateral Flow Assay Performance Using Computational Modeling.pdf:application/pdf}
}


@article{Gavrilov.2015,
 author = {Gavrilov, Mikhail and Monteiro, Michael J.},
 year = {2015},
 title = {Derivation of the molecular weight distributions from size exclusion chromatography},
 keywords = {Polydispersity index (PDI)},
 pages = {191--196},
 pagination = {page},
 volume = {65},
 issn = {00143057},
 journal = {European Polymer Journal},
 doi = {10.1016/j.eurpolymj.2014.11.018},
 file = {2015{\_}Gavrilov{\_}Derivation of the molecular weight distributions from size exclusion chromatography:Attachments/2015{\_}Gavrilov{\_}Derivation of the molecular weight distributions from size exclusion chromatography.pdf:application/pdf}
}


@misc{GaylordChemical.13.01.2023,
 abstract = {DMSO is a polar and water miscible organic liquid with a low level of toxicity. Read more for a compilation of Physical Properties data for this solvent.},
 author = {{Gaylord Chemical}},
 year = {13.01.2023},
 title = {DMSO Physical Properties | Gaylord Chemical},
 url = {https://www.gaylordchemical.com/products/literature/physical-properties/},
 keywords = {Dimethyl sulfoxide (DMSO);Thermodynamics},
 urldate = {2023-02-28},
 file = {DMSO-Overview:Attachments/DMSO-Overview.pdf:application/pdf}
}


@book{Gennes.1979,
 author = {de Gennes, Pierre-Gilles},
 year = {1979},
 title = {Scaling concepts in polymer physics},
 keywords = {Chain Entanglement;Polymer},
 address = {Ithaca, NY},
 publisher = {{Cornell Univ. Press}},
 isbn = {0-8014-1203-X},
 file = {1979{\_}de Gennes{\_}Scaling concepts in polymer physics:Attachments/1979{\_}de Gennes{\_}Scaling concepts in polymer physics.pdf:application/pdf}
}


@article{Ghasemi.2013,
 author = {Ghasemi, Seyed Morteza and Mohammadi, Naser},
 year = {2013},
 title = {The prediction of polymeric membrane characteristics prepared via nonsolvent induced phase separation by the apparent coagulation time},
 keywords = {Acetone;Big bang;Cellulose Acetate (CA);Flat sheet membrane;Modeling;Morphology;Nonsolvent Induced Phase Separation (NIPS);Nucleation {\&} Growth (NG);Permeability;Phenomenological model;Porometry;Scanning Electron Microscope (SEM);Spinodal Decomposition (SD);Viscoelastic phase separation (VPS);Viscosity;Water},
 pages = {4675--4685},
 pagination = {page},
 volume = {54},
 number = {17},
 issn = {00323861},
 journal = {Polymer},
 doi = {10.1016/j.polymer.2013.06.046},
 file = {2013{\_}Ghasemi{\_}The prediction of polymeric membrane characteristics prepared via nonsolvent induced phase separation by the apparent coagulation time:Attachments/2013{\_}Ghasemi{\_}The prediction of polymeric membrane characteristics prepared via nonsolvent induced phase separation by the apparent coagulation time.pdf:application/pdf}
}


@article{Ghasemi.2017,
 author = {Ghasemi, Amin and {Asgarpour Khansary}, Milad and Aroon, Mohammad Ali},
 year = {2017},
 title = {A comparative theoretical and experimental study on liquid-liquid equilibria of membrane forming polymeric solutions},
 keywords = {Binodal;Cloud Point Titration;Compressible Regular Solution (CRS) Model;Continuum models;Modeling;N-Methyl-2-pyrrolidone (NMP);Phase diagram;Polyethersulfone (PESU);Polysulfone (PSU/PSf);SL EoS;Thermodynamics;Tie line / Konode;Universal Quasi-Chemical theory;Water},
 pages = {60--72},
 pagination = {page},
 volume = {435},
 issn = {03783812},
 journal = {Fluid Phase Equilibria},
 doi = {10.1016/j.fluid.2016.12.005},
 file = {2017{\_}Ghasemi{\_}A comparative theoretical and experimental study on liquid-liquid equilibria of membrane forming polymeric solutions:Attachments/2017{\_}Ghasemi{\_}A comparative theoretical and experimental study on liquid-liquid equilibria of membrane forming polymeric solutions.pdf:application/pdf}
}


@article{Ghidossi.2006,
 author = {Ghidossi, R. and Veyret, D. and Moulin, P.},
 year = {2006},
 title = {Computational fluid dynamics applied to membranes: State of the art and opportunities},
 keywords = {Computational Fluid Dynamics (CFD);Flat sheet membrane},
 pages = {437--454},
 pagination = {page},
 volume = {45},
 number = {6},
 issn = {02552701},
 journal = {Chemical Engineering and Processing: Process Intensification},
 file = {2006{\_}Ghidossi{\_}Computational fluid dynamics applied to membranes - State of the art and opportunities:Attachments/2006{\_}Ghidossi{\_}Computational fluid dynamics applied to membranes - State of the art and opportunities.pdf:application/pdf}
}


@phdthesis{Gislason.2021,
 author = {G{\'i}slason, P{\'e}tur M{\'a}r},
 year = {2021},
 title = {Nonsolvent induced phase separation for the synthesis of novel porous carbonaceous electrodes for redox flow batteries},
 keywords = {Image J;Pore Connectivity;Porometry;Scanning Electron Microscope (SEM)},
 address = {Eindhoven},
 urldate = {2024-09-04},
 publisher = {Department of Chemical Engineering and Chemistry},
 school = {{Eindhoven University of Technology}},
 type = {Master thesis},
 file = {2021{\_}Gislason{\_}Nonsolvent induced phase separation for the synthesis of novel porous carbonaceous electrodes for redox flow batteries:Attachments/2021{\_}Gislason{\_}Nonsolvent induced phase separation for the synthesis of novel porous carbonaceous electrodes for redox flow batteries.pdf:application/pdf}
}


@article{GontarekCastro.2022,
 abstract = {Graphene-coated membranes for membrane distillation have been fabricated by using a wet-filtration approach. Graphene nanoplatelets have been deposited onto PVDF membrane surfaces. Morphology and physicochemical properties have been explored to evaluate the changes in the surface topography and related effects on the membrane performance in water desalination. The membranes have been tested in membrane distillation plants by using mixtures of sodium chloride and humic acid. The multi-scale rough structure of the surface has been envisaged to amplify the wetting and fouling resistance of the graphene-coated membranes so that a better flux and full salt rejection have been achieved in comparison with pristine PVDF. Total salt rejection and an increase of 77{\%} in flux have been observed for coated membrane with optimized graphene content when worked with NaCl 0.6 M (DCMD, \textgreek{D}T $\approx$ 24 °C) over a test period of 6 h. The experimental findings suggest these novel graphene-coated membranes as promising materials to develop functional membranes for high-performing water desalination.},
 author = {Gontarek-Castro, Emilia and {Di Luca}, Giuseppe and Lieder, Marek and Gugliuzza, Annarosa},
 year = {2022},
 title = {Graphene-Coated PVDF Membranes: Effects of Multi-Scale Rough Structure on Membrane Distillation Performance},
 keywords = {Graphene;Membrane Distillation (MD);Modification;Nonsolvent Induced Phase Separation (NIPS);Poly(vinylidene fluoride) (PVDF);Propanol},
 volume = {12},
 number = {5},
 issn = {2077-0375},
 journal = {Membranes},
 doi = {10.3390/membranes12050511},
 file = {Gontarek-Castro, Di Luca et al. 2022 - Graphene-Coated PVDF Membranes:Attachments/Gontarek-Castro, Di Luca et al. 2022 - Graphene-Coated PVDF Membranes.pdf:application/pdf}
}


@article{GonzalezLeon.2003,
 author = {Gonzalez-Leon, Juan A. and Mayes, Anne M.},
 year = {2003},
 title = {Phase Behavior Prediction of Ternary Polymer Mixtures},
 keywords = {Compressible Regular Solution (CRS) Model;Modeling;Phase Separation;Polymer;Thermodynamics},
 pages = {2508--2515},
 pagination = {page},
 volume = {36},
 number = {7},
 issn = {0024-9297},
 journal = {Macromolecules},
 doi = {10.1021/ma0209803},
 file = {2003{\_}Gonzalez-Leon{\_}Phase Behavior Prediction of Ternary Polymer Mixtures:Attachments/2003{\_}Gonzalez-Leon{\_}Phase Behavior Prediction of Ternary Polymer Mixtures.pdf:application/pdf}
}


@article{Graham.1997,
 author = {Graham, P. D. and Pervan, A. J. and McHugh, Anthony J.},
 year = {1997},
 title = {The Dynamics of Thermal-Induced Phase Separation in PMMA Solutions},
 keywords = {Kinetics;Light transmittance (turbidity);Polymethylmethacrylate (PMMA);Thermally Induced Phase Separation (TIPS)},
 pages = {1651--1655},
 pagination = {page},
 volume = {30},
 number = {6},
 issn = {0024-9297},
 journal = {Macromolecules},
 doi = {10.1021/ma961720m},
 file = {1997{\_}Graham{\_}The Dynamics of Thermal-Induced Phase Separation in PMMA Solutions:Attachments/1997{\_}Graham{\_}The Dynamics of Thermal-Induced Phase Separation in PMMA Solutions.pdf:application/pdf}
}


@article{Graham.1998,
 author = {Graham, P. D. and McHugh, Anthony J.},
 year = {1998},
 title = {Kinetics of Thermally Induced Phase Separation in a Crystallizable Polymer Solution},
 keywords = {Flat sheet membrane;Kinetics;Scanning Electron Microscope (SEM);Small angle light scattering (SALS);Thermally Induced Phase Separation (TIPS)},
 pages = {2565--2568},
 pagination = {page},
 volume = {31},
 number = {8},
 issn = {0024-9297},
 journal = {Macromolecules},
 doi = {10.1021/ma971056p},
 file = {1998{\_}McHugh{\_}Kinetics of Thermally Induced Phase Separation in a Crystallizable Polymer Solution:Attachments/1998{\_}McHugh{\_}Kinetics of Thermally Induced Phase Separation in a Crystallizable Polymer Solution.pdf:application/pdf}
}


@article{Gregorio.2006,
 author = {Gregorio, Rinaldo},
 year = {2006},
 title = {Determination of the \textgreek{a}, \textgreek{b}, and \textgreek{g} crystalline phases of poly(vinylidene fluoride) films prepared at different conditions},
 keywords = {Crystallization;Poly(vinylidene fluoride) (PVDF);Polymorph},
 pages = {3272--3279},
 pagination = {page},
 volume = {100},
 number = {4},
 issn = {0021-8995},
 journal = {Journal of Applied Polymer Science},
 doi = {10.1002/app.23137},
 file = {2006{\_}Gregorio{\_}Determination of the \textgreek{a}, \textgreek{b}, and \textgreek{g} crystalline phases of poly(vinylidene fluoride) films prepared at different conditions:Attachments/2006{\_}Gregorio{\_}Determination of the \textgreek{a}, \textgreek{b}, and \textgreek{g} crystalline phases of poly(vinylidene fluoride) films prepared at different conditions.pdf:application/pdf}
}


@article{Gregorio.2008,
 author = {Gregorio, Rinaldo and Borges, Daniel Sousa},
 year = {2008},
 title = {Effect of crystallization rate on the formation of the polymorphs of solution cast poly(vinylidene fluoride)},
 keywords = {Crystallization;Dimethylformamide (DMF);Evaporation Induced Phase Separation (EIPS);Fourier Transform Infrared (FTIR);Poly(vinylidene fluoride) (PVDF);Polymorph;Scanning Electron Microscope (SEM)},
 pages = {4009--4016},
 pagination = {page},
 volume = {49},
 number = {18},
 issn = {00323861},
 journal = {Polymer},
 doi = {10.1016/j.polymer.2008.07.010},
 file = {2008{\_}Gregorio{\_}Effect of crystallization rate on the formation of the polymorphs of solution cast poly(vinylidene fluoride):Attachments/2008{\_}Gregorio{\_}Effect of crystallization rate on the formation of the polymorphs of solution cast poly(vinylidene fluoride).pdf:application/pdf}
}


@misc{Gromping.2011,
 author = {Gr{\"o}mping, Ulrike},
 date = {2011},
 title = {Tutorial for designing experiments using the R package RcmdrPlugin.DoE},
 url = {http://nequimed.iqsc.usp.br/files/2017/11/DOEtut.pdf},
 keywords = {Design of experiment (DoE)},
 address = {Berlin},
 urldate = {2022-07-04},
 institution = {{Beuth Hochschule f{\"u}r Technik}},
 file = {2011{\_}Gr{\"o}mping{\_}Tutorial for designing experiments using the R package RcmdrPlugin.DoE:Attachments/2011{\_}Gr{\"o}mping{\_}Tutorial for designing experiments using the R package RcmdrPlugin.DoE.pdf:application/pdf}
}


@article{Gronwald.2020,
 author = {Gronwald, Oliver and Frost, Inga and Ulbricht, Mathias and {Kouchaki Shalmani}, Arman and Panglisch, Stefan and Gr{\"u}nig, Lara and Handge, Ulrich A. and Abetz, Volker and Heijnen, Martin and Weber, Martin},
 year = {2020},
 title = {Hydrophilic poly(phenylene sulfone) membranes for ultrafiltration},
 keywords = {Block co-polymers;Contact angle (CA);Differential Scanning Calorimetry (DSC);Flat sheet membrane;Fouling;Fourier Transform Infrared - Attenuated Total Reflectance (FTIR-ATR);Hollow fiber;Molecular weight cut-off (MWCO);Nuclear Magnetic Resonance (NMR);Permeability;Pluronic F-127;Polyphenylsulfone (PPSF / PPSU);Porometry;Rheometry;Scanning Electron Microscope (SEM);Size-Exclusion Chromatography (SEC);Ultrafiltration (UF);Viscosity;X-ray Photoelectron Spectroscopy (XPS)},
 pages = {117107},
 pagination = {page},
 volume = {250},
 issn = {13835866},
 journal = {Separation and Purification Technology},
 doi = {10.1016/j.seppur.2020.117107},
 file = {2020{\_}Gronwald{\_}Hydrophilic poly(phenylene sulfone) membranes for ultrafiltration:Attachments/2020{\_}Gronwald{\_}Hydrophilic poly(phenylene sulfone) membranes for ultrafiltration.pdf:application/pdf}
}


@book{Gude.2018,
 abstract = {Emerging Technologies for Sustainable Desalination Handbook provides professionals and researchers with the latest treatment activities in the advancement of desalination technology. The book enables municipalities and private companies to custom-design sustainable desalination plants that will minimize discharge, energy costs and environmental footprint. Individual case studies are included to illustrate the benefits and drawback of each technique. Sections discuss a multitude of recently developed, advanced processes, along with notable advances made in existing technologies. These processes include adsorption, forward osmosis, humidification and dehumidification, membrane distillation, pervaporation and spray type thermal processes. In addition, theoretical membrane materials, such as nanocomposite and carbon nanotube membranes are also explored. Other chapters cover the desalination of shale gas, produced water, forward osmosis for agriculture, desalination for crop irrigation, and seawater for sustainable agriculture. International in its coverage, the chapters of this handbook are contributed by leading authors and researchers in all relevant fields},
 year = {2018},
 title = {Emerging technologies for sustainable desalination handbook},
 url = {https://www.sciencedirect.com/science/book/9780128158180},
 keywords = {Desalination;Flat sheet membrane;Hollow fiber;Membrane Distillation (MD)},
 address = {Oxford and Cambridge, MA},
 edition = {First edition},
 publisher = {{Elsevier Butterworth-Heinemann an imprint of Elsevier}},
 isbn = {978-0-12-815818-0},
 editor = {Gude, Veera Gnaneswar},
 file = {2018{\_}Gude{\_}Emerging technologies for sustainable desalination handbook:Attachments/2018{\_}Gude{\_}Emerging technologies for sustainable desalination handbook.pdf:application/pdf}
}


@book{Guenet.1992,
 author = {Guenet, Jean-Michel},
 year = {1992},
 title = {Thermoreversible gelation of polymers and biopolymers},
 keywords = {Gelation;Polymer;Viscoelastic phase separation (VPS)},
 address = {London},
 publisher = {{Academic Press}},
 isbn = {0123053803},
 file = {1992{\_}Guenet{\_}Thermoreversible Gelation of Polymers and Biopolymers:Attachments/1992{\_}Guenet{\_}Thermoreversible Gelation of Polymers and Biopolymers.pdf:application/pdf}
}


@article{Gugliuzza.2009,
 author = {Gugliuzza, A. and Drioli, E.},
 year = {2009},
 title = {New performance of hydrophobic fluorinated porous membranes exhibiting particulate-like morphology},
 keywords = {Atomic force microscope (AFM);Nonsolvent Induced Phase Separation (NIPS);Poly(vinylidene fluoride) (PVDF);Solef 6010;Solvation temperature},
 pages = {14--20},
 pagination = {page},
 volume = {240},
 number = {1-3},
 issn = {00119164},
 journal = {Desalination},
 doi = {10.1016/j.desal.2008.07.007},
 file = {2009{\_}Gugliuzza{\_}New performance of hydrophobic fluorinated porous membranes exhibiting particulate-like morphology:Attachments/2009{\_}Gugliuzza{\_}New performance of hydrophobic fluorinated porous membranes exhibiting particulate-like morphology.pdf:application/pdf}
}


@article{Guillen.2011,
 author = {Guillen, Gregory R. and Pan, Yinjin and Li, Minghua and Hoek, Eric M. V.},
 year = {2011},
 title = {Preparation and Characterization of Membranes Formed by Nonsolvent Induced Phase Separation: A Review},
 keywords = {Flat sheet membrane;Hollow fiber;Nonsolvent Induced Phase Separation (NIPS)},
 pages = {3798--3817},
 pagination = {page},
 volume = {50},
 number = {7},
 issn = {0888-5885},
 journal = {Industrial {\&} Engineering Chemistry Research},
 doi = {10.1021/ie101928r},
 file = {2011{\_}Guillen{\_}Preparation and Characterization of Membranes Formed by Nonsolvent Induced Phase Separation - A Review:Attachments/2011{\_}Guillen{\_}Preparation and Characterization of Membranes Formed by Nonsolvent Induced Phase Separation - A Review.pdf:application/pdf;2011{\_}Guillen{\_}Preparation and Characterization of Membranes Formed by Nonsolvent Induced Phase Separation A Review:Attachments/2011{\_}Guillen{\_}Preparation and Characterization of Membranes Formed by Nonsolvent Induced Phase Separation A Review.pdf:application/pdf}
}


@article{Guillen.2013,
 author = {Guillen, Gregory R. and Ramon, Guy Z. and Kavehpour, H. Pirouz and Kaner, Richard B. and Hoek, Eric M. V.},
 year = {2013},
 title = {Direct microscopic observation of membrane formation by nonsolvent induced phase separation},
 keywords = {Diffusion;Flat sheet membrane;Liquid-Liquid phase separation;Macrovoid;Morphology;Nonsolvent Induced Phase Separation (NIPS);Optical Microscopy (OM);Scanning Electron Microscope (SEM);Viscosity},
 pages = {212--220},
 pagination = {page},
 volume = {431},
 issn = {03767388},
 journal = {Journal of Membrane Science},
 doi = {10.1016/j.memsci.2012.12.031},
 file = {2013{\_}Guillen{\_}Direct microscopic observation of membrane formation by nonsolvent induced phase separation:Attachments/2013{\_}Guillen{\_}Direct microscopic observation of membrane formation by nonsolvent induced phase separation.pdf:application/pdf}
}


@article{Hamid.2011,
 author = {Hamid, N.A.A. and Ismail, A. F. and Matsuura, T. and Zularisam, A. W. and Lau, W. J. and Yuliwati, E. and Abdullah, M. S.},
 year = {2011},
 title = {Morphological and separation performance study of polysulfone/titanium dioxide (PSF/TiO2) ultrafiltration membranes for humic acid removal},
 keywords = {Cellulose Acetate (CA)},
 pages = {85--92},
 pagination = {page},
 volume = {273},
 number = {1},
 issn = {00119164},
 journal = {Desalination},
 doi = {10.1016/j.desal.2010.12.052},
 file = {2011{\_}Hamid{\_}Morphological and separation performance study of polysulfonetitanium dioxide (PSFTiO2) ultrafiltration membranes for humic acid removal:Attachments/2011{\_}Hamid{\_}Morphological and separation performance study of polysulfonetitanium dioxide (PSFTiO2) ultrafiltration membranes for humic acid removal.pdf:application/pdf}
}


@article{Han.1999,
 author = {Han, Myeong-Jin},
 year = {1999},
 title = {Effect of propionic acid in the casting solution on the characteristics of phase inversion polysulfone membranes},
 keywords = {Cloud Point Titration},
 pages = {31--39},
 pagination = {page},
 volume = {121},
 number = {1},
 issn = {00119164},
 journal = {Desalination},
 file = {1999{\_}Han{\_}Effect of propionic acid in the casting solution on the characteristics of phase inversion polysulfone membranes:Attachments/1999{\_}Han{\_}Effect of propionic acid in the casting solution on the characteristics of phase inversion polysulfone membranes.pdf:application/pdf}
}


@article{Handge.2019,
 abstract = {A rotational rheometer (MCR 502, Anton Paar, Graz, Austria) is used for the rheological experiments. A concentric cylinder geometry (Searle type) was chosen for the investigations. The

measurements were performed at 60 °C. Before the rheological experiments, 14.0 mL of the bubble-free liquid samples was inserted into the rheometer. The time for temperature equilibration was 10 min. Measurements in oscillatory shear and experiments with a constant shear rate were performed (so-called stress-growth experiments). In order to determine the linear range ofthe oscillatory shear measurements, first an amplitude sweep was performed at an angular frequency of \textgreek{w} = 10 rad/s. The shear amplitude \textgreek{g}0 was varied between 0.2 and 20{\%}. In the following frequency sweep, the shear amplitude was set to \textgreek{g}0 = 10{\%} which was within the linear viscoelastic range. The frequency varied between 0.01 and 100 rad/s, starting with the highest frequency.},
 author = {Handge, Ulrich A. and Gronwald, Oliver and Weber, Martin and Hankiewicz, Birgit and Abetz, Volker},
 year = {2019},
 title = {Phase behavior and dynamics of Pluronic{\circledR}-based additives in semidilute solutions of poly(ethersulfone) and poly(N-vinyl pyrrolidone): rheological and dynamic light scattering experiments},
 keywords = {Block co-polymers;Critical point;Diffusion;Dynamic Light Scattering (DLS);Hexamethylphosphoramide (HMPA);Palierne model;Phase Separation;Pluronic F-127;Poly(vinylpyrrolidone) (PVP);Polyethersulfone (PESU);Relaxation time;Rheometry},
 pages = {591--602},
 pagination = {page},
 volume = {58},
 number = {9},
 issn = {0035-4511},
 journal = {Rheologica Acta},
 doi = {10.1007/s00397-019-01160-0},
 file = {2019{\_}Handge{\_}Phase behavior and dynamics of Pluronic{\circledR}-based additives in semidilute solutions of poly(ethersulfone) and poly(N-vinyl pyrrolidone) rheological and dynamic light scattering experiments:Attachments/2019{\_}Handge{\_}Phase behavior and dynamics of Pluronic{\circledR}-based additives in semidilute solutions of poly(ethersulfone) and poly(N-vinyl pyrrolidone) rheological and dynamic light scattering experiments.pdf:application/pdf}
}


@article{Hanks.2007,
 author = {Hanks, Patrick L. and Lloyd, Douglas R.},
 year = {2007},
 title = {Deterministic model for matrix solidification in liquid--liquid thermally induced phase separation},
 keywords = {Coarsening/Coalescence;Liquid-Liquid phase separation;Modeling;Monte-Carlo Simulation;Thermally Induced Phase Separation (TIPS)},
 pages = {125--133},
 pagination = {page},
 volume = {306},
 number = {1-2},
 issn = {03767388},
 journal = {Journal of Membrane Science},
 doi = {10.1016/j.memsci.2007.08.037},
 file = {2007{\_}Hanks{\_}Deterministic model for matrix solidification in liquid--liquid thermally induced phase separation:Attachments/2007{\_}Hanks{\_}Deterministic model for matrix solidification in liquid--liquid thermally induced phase separation.pdf:application/pdf}
}


@book{Hansen.2007,
 year = {2007},
 title = {Hansen solubility parameters: A user's handbook},
 url = {http://swb.eblib.com/patron/FullRecord.aspx?p=300509},
 keywords = {Hansen/Hildebrand Solubility Parameter (HSP)},
 address = {Boca Raton, Fla.},
 edition = {2. ed.},
 publisher = {CRC},
 isbn = {9780849372483},
 editor = {Hansen, Charles M.},
 file = {2007{\_}Hansen{\_}Hansen Solubility Parameters - A Users Handbook:Attachments/2007{\_}Hansen{\_}Hansen Solubility Parameters - A Users Handbook.pdf:application/pdf}
}


@article{Hao.2003,
 author = {Hao, Ji Hua and Wang, Shichang},
 year = {2003},
 title = {Studies on membrane formation mechanism by the light transmission technique. I},
 keywords = {Light transmittance (turbidity)},
 pages = {174--181},
 pagination = {page},
 volume = {87},
 number = {2},
 issn = {0021-8995},
 journal = {Journal of Applied Polymer Science},
 doi = {10.1002/app.11244},
 file = {2003{\_}Hao{\_}Studies on membrane formation mechanism by the light transmission technique - Part I:Attachments/2003{\_}Hao{\_}Studies on membrane formation mechanism by the light transmission technique - Part I.pdf:application/pdf}
}


@article{Haponska.2017,
 abstract = {In this study, we successfully prepared nine non-woven, supported polyvinylidene fluoride (PVDF) membranes, using a phase inversion precipitation method, starting from a 15 wt {\%} PVDF solution in N-methyl-2-pyrrolidone. Various membrane morphologies were obtained by using (1) PVDF polymers, with diverse molecular weights ranging from 300 to 700 kDa, and (2) different temperature coagulation baths (20, 40, and 60 $\pm$ 2 °C) used for the film precipitation. An environmental scanning electron microscope (ESEM) was used for surface and cross-section morphology characterization. An atomic force microscope (AFM) was employed to investigate surface roughness, while a contact angle (CA) instrument was used for membrane hydrophobicity studies. Fourier transform infrared spectroscopy (FTIR) results show that the fabricated membranes are formed by a mixture of TGTG' chains, in \textgreek{a} phase crystalline domains, and all-TTTT trans planar zigzag chains characteristic to \textgreek{b} phase. Moreover, generated results indicate that the phases' content and membrane morphologies depend on the polymer molecular weight and conditions used for the membranes' preparation. The diversity of fabricated membranes could be applied by the End User Industries for different applications.},
 author = {Haponska, Monika and Trojanowska, Anna and Nogalska, Adrianna and Jastrzab, Renata and Gumi, Tania and Tylkowski, Bartosz},
 year = {2017},
 title = {PVDF Membrane Morphology-Influence of Polymer Molecular Weight and Preparation Temperature},
 keywords = {Fourier Transform Infrared (FTIR);Poly(vinylidene fluoride) (PVDF);Polymorph},
 volume = {9},
 number = {12},
 journal = {Polymers},
 doi = {10.3390/polym9120718},
 file = {2017{\_}Haponska{\_}PVDF Membrane Morphology-Influence of Polymer Molecular Weight and Preparation Temperature:Attachments/2017{\_}Haponska{\_}PVDF Membrane Morphology-Influence of Polymer Molecular Weight and Preparation Temperature.pdf:application/pdf}
}


@incollection{Hashimoto.1993,
 author = {Hashimoto, Takeji},
 title = {Structure of Polymer Blends},
 keywords = {Multi-Angle Laser Light Scattering (MALLS);Small Angle Neutron Scattering (SANS)},
 pages = {251--300},
 bookpagination = {page},
 volume = {6},
 publisher = {VCH},
 isbn = {3-527-26825-1},
 editor = {Thomas, Edwin L. and Cahn, Robert W.},
 booktitle = {Materials science and technology},
 year = {1993},
 address = {Weinheim},
 file = {1993{\_}Hashimoto{\_}Structure and Properties of Polymers by E.L. Thomas (editor) (z-lib.org):Attachments/1993{\_}Hashimoto{\_}Structure and Properties of Polymers by E.L. Thomas (editor) (z-lib.org).pdf:application/pdf}
}


@article{Hashimoto.2004,
 author = {Hashimoto, Takeji},
 year = {2004},
 title = {Small-angle neutron scattering studies of dynamics and hierarchical pattern formation in binary mixtures of polymers and small molecules},
 keywords = {Small Angle Neutron Scattering (SANS);Viscoelastic phase separation (VPS)},
 pages = {3027--3062},
 pagination = {page},
 volume = {42},
 number = {17},
 issn = {0887-6266},
 journal = {Journal of Polymer Science Part B: Polymer Physics},
 doi = {10.1002/polb.20186},
 file = {2004{\_}Hashimoto{\_}Small-angle neutron scattering studies of dynamics and hierarchical pattern formation in binary mixtures of polymers and small molecules:Attachments/2004{\_}Hashimoto{\_}Small-angle neutron scattering studies of dynamics and hierarchical pattern formation in binary mixtures of polymers and small molecules.pdf:application/pdf}
}


@incollection{Hilal.2010,
 author = {Hilal, N. and Johnson, D.},
 title = {The Use of Atomic Force Microscopy in Membrane Characterization},
 keywords = {Atomic force microscope (AFM);Flat sheet membrane},
 pages = {337--354},
 bookpagination = {page},
 publisher = {Elsevier},
 isbn = {9780080932507},
 editor = {Drioli, Enrico},
 booktitle = {Comprehensive membrane science and engineering},
 year = {2010},
 address = {Amsterdam},
 doi = {10.1016/B978-0-08-093250-7.00025-6},
 file = {2010{\_}Hilal{\_}The Use of Atomic Force Microscopy in Membrane Characterization:Attachments/2010{\_}Hilal{\_}The Use of Atomic Force Microscopy in Membrane Characterization.pdf:application/pdf}
}


@article{Hilal.2011,
 author = {Hilal, Nidal and Kim, G. J. and Somerfield, C.},
 year = {2011},
 title = {Boron removal from saline water: A comprehensive review},
 keywords = {Bor;Flat sheet membrane},
 pages = {23--35},
 pagination = {page},
 volume = {273},
 number = {1},
 issn = {00119164},
 journal = {Desalination},
 file = {2011{\_}Hilal{\_}Boron removal from saline water - A comprehensive review:Attachments/2011{\_}Hilal{\_}Boron removal from saline water - A comprehensive review.pdf:application/pdf}
}


@book{Hilal.2015,
 year = {2015},
 title = {Membrane fabrication},
 price = {hbk. : {\pounds}99.00},
 keywords = {Flat sheet membrane},
 address = {Boca Raton},
 publisher = {{CRC Press}},
 isbn = {1482210452},
 editor = {Hilal, Nidal},
 file = {2015{\_}Hilal{\_}Membrane Fabrication:Attachments/2015{\_}Hilal{\_}Membrane Fabrication.pdf:application/pdf}
}


@article{Hoda.2013,
 author = {Ho{\l}da, Agnieszka K. and Aernouts, Ben and Saeys, Wouter and Vankelecom, Ivo F.J.},
 year = {2013},
 title = {Study of polymer concentration and evaporation time as phase inversion parameters for polysulfone-based SRNF membranes},
 keywords = {Cloud Point Titration;Flat sheet membrane;Kinetics;Liquid-Liquid phase separation;Macrovoid;Rheometry;Thermodynamics},
 pages = {196--205},
 pagination = {page},
 volume = {442},
 issn = {03767388},
 journal = {Journal of Membrane Science},
 file = {2013{\_}Holda{\_}Study of polymer concentration and evaporation time as phase inversion parameters for polysulfone-based SRNF membranes:Attachments/2013{\_}Holda{\_}Study of polymer concentration and evaporation time as phase inversion parameters for polysulfone-based SRNF membranes.pdf:application/pdf}
}


@article{Hoda.2015,
 author = {Ho{\l}da, Agnieszka K. and Vankelecom, Ivo F.J.},
 year = {2015},
 title = {Understanding and guiding the phase inversion process for synthesis of solvent resistant nanofiltration membranes},
 keywords = {Nanofiltration (NF)},
 pages = {n/a-n/a},
 pagination = {page},
 volume = {132},
 number = {27},
 issn = {0021-8995},
 journal = {Journal of Applied Polymer Science},
 doi = {10.1002/app.42130},
 file = {2015{\_}Holda{\_}Understanding and guiding the phase inversion process for synthesis of solvent resistant nanofiltration membranes:Attachments/2015{\_}Holda{\_}Understanding and guiding the phase inversion process for synthesis of solvent resistant nanofiltration membranes.pdf:application/pdf}
}


@book{Hoek.2013,
 year = {2013},
 title = {Encyclopedia of membrane science and technology},
 url = {http://onlinelibrary.wiley.com/book/10.1002/9781118522318},
 keywords = {Flat sheet membrane},
 address = {Hoboken},
 publisher = {Wiley},
 isbn = {9781118522318},
 series = {Wiley Online Library},
 editor = {Hoek, Eric M. V.},
 file = {2013{\_}Hoek{\_}Encyclopedia of Membrane Science and Technology:Attachments/2013{\_}Hoek{\_}Encyclopedia of Membrane Science and Technology.pdf:application/pdf}
}


@article{Hoernschemeyer.1974,
 author = {Hoernschemeyer, D.},
 year = {1974},
 title = {The influence of solvent type on the viscosity of concentrated polymer solutions},
 keywords = {Cellulose Acetate (CA);Diacetonalkohol (DAA);Viscosity},
 pages = {61--75},
 pagination = {page},
 volume = {18},
 number = {1},
 issn = {0021-8995},
 journal = {Journal of Applied Polymer Science},
 file = {1974{\_}Hoernschemeyer{\_}The influence of solvent type on the viscosity of concentrated polymer solutions:Attachments/1974{\_}Hoernschemeyer{\_}The influence of solvent type on the viscosity of concentrated polymer solutions.pdf:application/pdf}
}


@article{Holz.2000,
 author = {Holz, Manfred and Heil, Stefan R. and Sacco, Antonio},
 year = {2000},
 title = {Temperature-dependent self-diffusion coefficients of water and six selected molecular liquids for calibration in accurate 1H NMR PFG measurements},
 keywords = {Diffusion;Dimethyl sulfoxide (DMSO);Water},
 pages = {4740--4742},
 pagination = {page},
 volume = {2},
 number = {20},
 issn = {14639076},
 journal = {Physical Chemistry Chemical Physics},
 doi = {10.1039/b005319h},
 file = {2000{\_}Holz{\_}Temperature-dependent self-diffusion coefficients of water and six selected molecular liquids for calibration in accurate 1H NMRPFG measurements :Attachments/2000{\_}Holz{\_}Temperature-dependent self-diffusion coefficients of water and six selected molecular liquids for calibration in accurate 1H NMRPFG measurements .pdf:application/pdf}
}


@article{HoppHirschler.2018,
 author = {Hopp-Hirschler, Manuel and Nieken, Ulrich},
 year = {2018},
 title = {Modeling of pore formation in phase inversion processes: Model and numerical results},
 keywords = {Density-gradient theory;Flat sheet membrane;Liesegang pattern;Modeling},
 pages = {820--831},
 pagination = {page},
 volume = {564},
 issn = {03767388},
 journal = {Journal of Membrane Science},
 doi = {10.1016/j.memsci.2018.07.085},
 file = {2018{\_}Hopp-Hirschler{\_}Modeling of pore formation in phase inversion processes Model and numerical results:Attachments/2018{\_}Hopp-Hirschler{\_}Modeling of pore formation in phase inversion processes Model and numerical results.pdf:application/pdf}
}


@article{Horst.1995,
 author = {Horst, Roland},
 year = {1995},
 title = {Calculation of phase diagrams not requiring the derivatives of the Gibbs energy demonstrated for a mixture of two homopolymers with the corresponding copolymer},
 keywords = {Compressible Regular Solution (CRS) Model;Continuum models;Flory-Huggins Theory;Modeling;Phase diagram},
 pages = {449--458},
 pagination = {page},
 volume = {4},
 number = {3},
 issn = {1022-1344},
 journal = {Macromolecular Theory and Simulations},
 doi = {10.1002/mats.1995.040040304},
 file = {1995{\_}Horst{\_}Calculation of phase diagrams not requiring the derivatives of the Gibbs energy demonstrated for a mixture of two homopolymers with the corresponding copolymer:Attachments/1995{\_}Horst{\_}Calculation of phase diagrams not requiring the derivatives of the Gibbs energy demonstrated for a mixture of two homopolymers with the corresponding copolymer.pdf:application/pdf}
}


@article{Hou.2014,
 author = {Hou, Deyin and Fan, Hua and Jiang, Qinliang and Wang, Jun and Zhang, Xiaohui},
 year = {2014},
 title = {Preparation and characterization of PVDF flat-sheet membranes for direct contact membrane distillation},
 keywords = {Acetone;Dimethylacetamide (DMAc);Direct contact membrane distillation (DCMD);Flat sheet membrane;LiCl;Nonsolvent Induced Phase Separation (NIPS);Poly(vinylidene fluoride) (PVDF)},
 pages = {211--222},
 pagination = {page},
 volume = {135},
 issn = {13835866},
 journal = {Separation and Purification Technology},
 doi = {10.1016/j.seppur.2014.08.023},
 file = {2014{\_}Hou{\_}Preparation and characterization of PVDF flat-sheet membranes for direct contact membrane distillation:Attachments/2014{\_}Hou{\_}Preparation and characterization of PVDF flat-sheet membranes for direct contact membrane distillation.pdf:application/pdf}
}


@article{Hou.2020,
 author = {Hou, Deyin and Christie, Kofi S.S. and Wang, Kai and Tang, Min and Wang, Dewu and Wang, Jun},
 year = {2020},
 title = {Biomimetic superhydrophobic membrane for membrane distillation with robust wetting and fouling resistance},
 keywords = {Biomimetic;Poly(vinylidene fluoride) (PVDF)},
 pages = {117708},
 pagination = {page},
 volume = {599},
 issn = {03767388},
 journal = {Journal of Membrane Science},
 doi = {10.1016/j.memsci.2019.117708},
 file = {2020{\_}Hou{\_}Biomimetic superhydrophobic membrane for membrane distillation with robust wetting and fouling resistance:Attachments/2020{\_}Hou{\_}Biomimetic superhydrophobic membrane for membrane distillation with robust wetting and fouling resistance.pdf:application/pdf}
}


@article{Hozumi.2023,
 author = {Hozumi, Hyota and Nohara, Yuki and Horikawa, Yoshiki and Shikata, Toshiyuki},
 year = {2023},
 title = {Rigid rod particle like viscoelastic responses of poly(vinylidene fluoride) in N -methylpyrrolidone solution},
 keywords = {Poly(vinylidene fluoride) (PVDF);Viscoelastic phase separation (VPS)},
 pages = {683--692},
 pagination = {page},
 volume = {67},
 number = {3},
 issn = {0148-6055},
 journal = {Journal of Rheology},
 doi = {10.1122/8.0000610},
 file = {2023{\_}Hozumi{\_}Rigid rod particle like viscoelastic responses of poly(vinylidene fluoride) in N -methylpyrrolidone solution:Attachments/2023{\_}Hozumi{\_}Rigid rod particle like viscoelastic responses of poly(vinylidene fluoride) in N -methylpyrrolidone solution.pdf:application/pdf}
}


@article{Hsieh.2017,
 abstract = {Immunochromatographic or lateral flow assays (LFAs) are inexpensive, easy to use, point-of-care medical diagnostic tests that are found in arenas ranging from a doctor's office in Manhattan to a rural medical clinic in low resource settings. The simplicity in the LFA itself belies the complex task of optimization required to make the test sensitive, rapid and easy to use. Currently, the manufacturers develop LFAs by empirical optimization of material components (e.g., analytical membranes, conjugate pads and sample pads), biological reagents (e.g., antibodies, blocking reagents and buffers) and the design of delivery geometry. In this paper, we will review conventional optimization and then focus on the latter and outline analytical tools, such as dynamic light scattering and optical biosensors, as well as methods, such as microfluidic flow design and mechanistic models. We are applying these tools to find non-obvious optima of lateral flow assays for improved sensitivity, specificity and manufacturing robustness.},
 author = {Hsieh, Helen V. and Dantzler, Jeffrey L. and Weigl, Bernhard H.},
 year = {2017},
 title = {Analytical Tools to Improve Optimization Procedures for Lateral Flow Assays},
 keywords = {Lateral Flow Assay (LFA)},
 volume = {7},
 number = {2},
 issn = {2075-4418},
 journal = {Diagnostics (Basel, Switzerland)},
 file = {2017{\_}Hsieh{\_}Analytical Tools to Improve Optimization Procedures for Lateral Flow Assys:Attachments/2017{\_}Hsieh{\_}Analytical Tools to Improve Optimization Procedures for Lateral Flow Assys.pdf:application/pdf}
}


@article{Hsu.1974,
 author = {Hsu, C. C. and Prausnitz, J. M.},
 year = {1974},
 title = {Thermodynamics of Polymer Compatibility in Ternary Systems},
 pages = {320--324},
 pagination = {page},
 volume = {7},
 number = {3},
 issn = {0024-9297},
 journal = {Macromolecules},
 doi = {10.1021/ma60039a012},
 file = {1974{\_}Hsu{\_}Thermodynamics of Polymer Compatibility in Ternary Systems:Attachments/1974{\_}Hsu{\_}Thermodynamics of Polymer Compatibility in Ternary Systems.pdf:application/pdf}
}


@article{Hu.2011,
 author = {Hu, Naiping and Borkar, Neha and Kohls, Doug and Schaefer, Dale W.},
 year = {2011},
 title = {Characterization of porous materials using combined small-angle X-ray and neutron scattering techniques},
 keywords = {Small Angle Neutron Scattering (SANS);Small Angle X-Ray Scattering},
 pages = {138--145},
 pagination = {page},
 volume = {379},
 number = {1-2},
 issn = {03767388},
 journal = {Journal of Membrane Science},
 doi = {10.1016/j.memsci.2011.05.053},
 file = {2011{\_}Hu{\_}Characterization of porous materials using combined small-angle X-ray and neutron scattering techniques:Attachments/2011{\_}Hu{\_}Characterization of porous materials using combined small-angle X-ray and neutron scattering techniques.pdf:application/pdf}
}


@article{Hu.2023,
 author = {Hu, Yunxia},
 year = {2023},
 title = {Grand challenge in membrane applications: Liquid},
 volume = {2},
 journal = {Frontiers in Membrane Science and Technology},
 doi = {10.3389/frmst.2023.1177528},
 file = {2023{\_}Hu{\_}Grand challenge in membrane applications Liquid:Attachments/2023{\_}Hu{\_}Grand challenge in membrane applications Liquid.pdf:application/pdf}
}


@article{Huang.1995,
 author = {Huang, Robert Y. M. and Feng, Xianshe},
 year = {1995},
 title = {Studies on solvent evaporation and polymer precipitation pertinent to the formation of asymmetric polyetherimide membranes},
 keywords = {Gravimetric mass variation},
 pages = {613--621},
 pagination = {page},
 volume = {57},
 number = {5},
 issn = {0021-8995},
 journal = {Journal of Applied Polymer Science},
 doi = {10.1002/app.1995.070570511},
 file = {1995{\_}Huang{\_}Studies on solvent evaporation and polymer precipitation pertinent to:Attachments/1995{\_}Huang{\_}Studies on solvent evaporation and polymer precipitation pertinent to.pdf:application/pdf}
}


@article{Huang.2021,
 abstract = {Natural Aquaporin (AQP) channels are efficient water translocating proteins, rejecting ions. Inspired by this masterpiece of nature, Artificial Water Channels (AWCs) with controlled functional structures, can be potentially used to mimic the AQPs to a certain extent, offering flexible avenues toward biomimetic membranes for water purification. The objective of this paper is to trace the historical development and significant advancements of current reported AWCs. Meanwhile, we attempt to reveal important structural insights and supramolecular self-assembly principles governing the selective water transport mechanisms, toward innovative AWC-based biomimetic membranes for desalination.},
 author = {Huang, Li-Bo and {Di Vincenzo}, Maria and Li, Yuhao and Barboiu, Mihail},
 year = {2021},
 title = {Artificial Water Channels: Towards Biomimetic Membranes for Desalination},
 keywords = {Artificial water channels (AWC)},
 pages = {2224--2239},
 pagination = {page},
 volume = {27},
 number = {7},
 journal = {Chemistry (Weinheim an der Bergstrasse, Germany)},
 doi = {10.1002/chem.202003470},
 file = {2020{\_}Huang{\_}Artificial Water Channels Towards Biomimetic Membranes for Desalination:Attachments/2020{\_}Huang{\_}Artificial Water Channels Towards Biomimetic Membranes for Desalination.pdf:application/pdf}
}


@article{Hubadillah.2018,
 author = {Hubadillah, Siti Khadijah and {Dzarfan Othman}, Mohd Hafiz and Gani, Paran and Ismail, Ahmad Fauzi and {A. Rahman}, Mukhlis and Jaafar, Juhana},
 year = {2018},
 title = {A green membrane distillation system for seawater desalination: Response surface modelling and optimization},
 keywords = {Design of experiment (DoE);Direct contact membrane distillation (DCMD);Hollow fiber;Response surface methodology (RSM)},
 pages = {012011},
 pagination = {page},
 volume = {361},
 issn = {1757-8981},
 journal = {IOP Conference Series: Materials Science and Engineering},
 doi = {10.1088/1757-899x/361/1/012011},
 file = {2018{\_}Hubadillah{\_}A green membrane distillation system for seawater desalination - Response surface modelling and optimization:Attachments/2018{\_}Hubadillah{\_}A green membrane distillation system for seawater desalination - Response surface modelling and optimization.pdf:application/pdf}
}


@article{Hung.2016,
 author = {Hung, Wei-Lun and Wang, Da-Ming and Lai, Juin-Yih and Chou, Shang-Chih},
 year = {2016},
 title = {On the initiation of macrovoids in polymeric membranes - effect of polymer chain entanglement},
 keywords = {Chain Entanglement;Diffusion;Macrovoid;Nonsolvent Induced Phase Separation (NIPS);Phase Separation;Phenomenological model;Relaxation time;Viscoelastic phase separation (VPS);Viscosity},
 pages = {70--81},
 pagination = {page},
 volume = {505},
 issn = {03767388},
 journal = {Journal of Membrane Science},
 doi = {10.1016/j.memsci.2016.01.021},
 file = {2016{\_}Hung{\_}On the initiation of macrovoids in polymeric membranes - effect of polymer chain entanglement:Attachments/2016{\_}Hung{\_}On the initiation of macrovoids in polymeric membranes - effect of polymer chain entanglement.pdf:application/pdf}
}


@article{Hussain.2022,
 author = {Hussain, Altaf and Janson, Arnie and Matar, Joel Minier and Adham, Samer},
 year = {2022},
 title = {Membrane distillation: recent technological developments and advancements in membrane materials},
 keywords = {Electrospinning;Membrane Distillation (MD);Phase Separation},
 pages = {347--367},
 pagination = {page},
 volume = {5},
 number = {2},
 issn = {2522-5731},
 journal = {Emergent Materials},
 doi = {10.1007/s42247-020-00152-8},
 file = {2022{\_}Hussain{\_}Membrane distillation recent technological developments and advancements in membrane materials:Attachments/2022{\_}Hussain{\_}Membrane distillation recent technological developments and advancements in membrane materials.pdf:application/pdf}
}


@article{Idris.2014,
 author = {Idris, Alamin and Man, Zakaria and Maulud, Adulhalim Shah and Gilassi, Sina},
 year = {2014},
 title = {Phase Behavior and Ternary Diagram Construction for Membrane Forming Polycarbonate Solutions},
 keywords = {Cloud Point Titration},
 pages = {7--10},
 pagination = {page},
 volume = {625},
 journal = {Applied Mechanics and Materials},
 file = {2014{\_}Idris{\_}Phase Behavior and Ternary Diagram Construction for Membrane Forming Polycarbonate Solutions:Attachments/2014{\_}Idris{\_}Phase Behavior and Ternary Diagram Construction for Membrane Forming Polycarbonate Solutions.pdf:application/pdf}
}


@article{Idris.2017,
 abstract = {The phase separation behavior of bisphenol-A-polycarbonate (PC), dissolved in N-methyl-2-pyrrolidone and dichloromethane solvents in coagulant water, was studied by the cloud point method. The respective cloud point data were determined by titration against water at room temperature and the characteristic binodal curves for the ternary systems were plotted. Further, the physical properties such as viscosity, refractive index, and density of the solution were measured. The critical polymer concentrations were determined from the viscosity measurements. PC/NMP and PC/DCM membranes were fabricated by the dry-wet phase inversion technique and characterized for their morphology, structure, and thermal stability using field emission scanning electron microscopy, Fourier transform infrared spectroscopy, and thermogravimetric analysis, respectively. The membranes' performances were tested for their permeance to CO$_2$, CH$_4$, and N$_2$ gases at 24 $\pm$ 0.5 °C with varying feed pressures from 2 to 10 bar. The PC/DCM membranes appeared to be asymmetric dense membrane types with appreciable thermal stability, whereas the PC/NMP membranes were observed to be asymmetric with porous structures exhibiting 4.18{\%} and 9.17{\%} decrease in the initial and maximum degradation temperatures, respectively. The ideal CO$_2$/N$_2$ and CO$_2$/CH$_4$ selectivities of the PC/NMP membrane decreased with the increase in feed pressures, while for the PC/DCM membrane, the average ideal CO$_2$/N$_2$ and CO$_2$/CH$_4$ selectivities were found to be 25.1 $\pm$ 0.8 and 21.1 $\pm$ 0.6, respectively. Therefore, the PC/DCM membranes with dense morphologies are appropriate for gas separation applications.},
 author = {Idris, Alamin and Man, Zakaria and Maulud, Adulhalim Shah and Khan, Muhammad Saad},
 year = {2017},
 title = {Effects of Phase Separation Behavior on Morphology and Performance of Polycarbonate Membranes},
 keywords = {Binodal;Cloud Point Titration;Flat sheet membrane;Hansen/Hildebrand Solubility Parameter (HSP);Hexamethylphosphoramide (HMPA);Liquid-Liquid phase separation;Morphology;Phase diagram;Rheometry;Viscosity;Water},
 volume = {7},
 number = {2},
 issn = {2077-0375},
 journal = {Membranes},
 doi = {10.3390/membranes7020021},
 file = {2017{\_}Idris{\_}Effects of Phase Separation Behavior on Morphology and Performance of Polycarbonate Membranes:Attachments/2017{\_}Idris{\_}Effects of Phase Separation Behavior on Morphology and Performance of Polycarbonate Membranes.pdf:application/pdf}
}


@article{Ike.2017,
 abstract = {Poly (vinylidene fluoride) (PVDF) is an important membrane forming material for water treatment. Earlier works have shown that major morphological changes can be achieved when PVDF is dissolved under different conditions with practical applications in membrane distillation and protein attachment. However, no previous report has discussed the effects of dissolution conditions on the performance of PVDF under ultrafiltration, which is one of the most important applications of the polymer. In this work, four different PVDF ultrafiltration membranes were produced from dopes dissolved either by stirring at 24°C, 90°C, 120°C or by sonication. It is shown that dope sonication results in membrane with enhanced thermal and mechanical stability, improved permeate flux during oil emulsion filtration and high flux recovery of $\sim$63{\%} after cleaning. As a comparison, flux recovery of only $\sim$26{\%} was obtained for the membrane produced from dope dissolved at 24°C. The outstanding performance of the dope-sonicated membrane was linked to its slightly lower porosity, narrow distribution of small pores and relatively smooth skin layer. Performance parameters for all membranes showed good correlation to porosity suggesting a tool for membrane design achievable by simple variation in the mode of polymer dissolution. The polymer dissolution effect was related to the degree of unfolding of the polymer molecular chains and their entanglements.},
 author = {Ike, Ikechukwu A. and Zhang, Jianhua and Groth, Andrew and Orbell, John D. and Duke, Mikel},
 year = {2017},
 title = {Effects of dissolution conditions on the properties of PVDF ultrafiltration membranes},
 keywords = {N-Methyl-2-pyrrolidone (NMP);Poly(vinylidene fluoride) (PVDF);Poly(vinylpyrrolidone) (PVP);Solef 1015;Solvation temperature;Ultrasound;Water},
 pages = {716--726},
 pagination = {page},
 volume = {39},
 journal = {Ultrasonics sonochemistry},
 doi = {10.1016/j.ultsonch.2017.05.041},
 file = {2017{\_}Ike{\_}Effects of dissolution conditions on the properties of PVDF ultrafiltration membranes:Attachments/2017{\_}Ike{\_}Effects of dissolution conditions on the properties of PVDF ultrafiltration membranes.pdf:application/pdf}
}


@article{Inoue.1989,
 author = {Inoue, Takashi and Ougizawa, Toshiaki},
 year = {1989},
 title = {Characterization of Phase Behavior in Polymer Blends by Light Scattering},
 keywords = {Small angle light scattering (SALS)},
 pages = {147--173},
 pagination = {page},
 volume = {26},
 number = {1},
 issn = {0022-233X},
 journal = {Journal of Macromolecular Science: Part A - Chemistry},
 doi = {10.1080/00222338908053847},
 file = {1989{\_}Inoue{\_}Characterization of Phase Behavior in Polymer Blends by Light Scattering:Attachments/1989{\_}Inoue{\_}Characterization of Phase Behavior in Polymer Blends by Light Scattering.pdf:application/pdf}
}


@article{Ishigami.2013,
 author = {Ishigami, Toru and Nakatsuka, Keisuke and Ohmukai, Yoshikage and Kamio, Eiji and Maruyama, Tatsuo and Matsuyama, Hideto},
 year = {2013},
 title = {Solidification characteristics of polymer solution during polyvinylidene fluoride membrane preparation by nonsolvent-induced phase separation},
 keywords = {Diffusion;Flat sheet membrane;Kinetics;Liquid-Liquid phase separation;Morphology;Nonsolvent Induced Phase Separation (NIPS);Poly(vinylidene fluoride) (PVDF);Rheometry;Solef 1015;Vitrification},
 pages = {77--82},
 pagination = {page},
 volume = {438},
 issn = {03767388},
 journal = {Journal of Membrane Science},
 doi = {10.1016/j.memsci.2013.03.011},
 file = {2013{\_}Ishigami{\_}Solidification characteristics of polymer solution during polyvinylidene fluoride membrane preparation by nonsolvent-induced phase separation:Attachments/2013{\_}Ishigami{\_}Solidification characteristics of polymer solution during polyvinylidene fluoride membrane preparation by nonsolvent-induced phase separation.pdf:application/pdf}
}


@article{Ishigami.2014,
 abstract = {The solidification behavior of poly(vinylidene fluoride) (PVDF) solution during membrane preparation by thermally induced phase separation (TIPS) was investigated. Apparatus newly developed in our laboratory was used to quantitatively measure membrane stiffness during phase separation. In this apparatus, a cooling polymer solution, placed on a stage, is moved upwards and the surface of the polymer solution contacts a sphere attached to the tip of a needle. The displacement of a blade spring attached to the needle is then measured by a laser displacement sensor. Different phase separation modes, such as liquid-liquid (L-L) phase separation and solid-liquid (S-L) phase separation (polymer crystallization) were investigated. In the case of S-L phase separation, the stiffness of the solution surface began to increase significantly just before termination of crystallization. In contrast, L-L phase separation delayed solidification of the solution. This was because mutual contact of the spherulites was obstructed by droplets of polymer-lean phase formed during L-L phase separation. Thus, the solidification rate was slower for the L-L phase separation system than for the S-L phase separation system.},
 author = {Ishigami, Toru and Nii, Yoko and Ohmukai, Yoshikage and Rajabzadeh, Saeid and Matsuyama, Hideto},
 year = {2014},
 title = {Solidification Behavior of Polymer Solution during Membrane Preparation by Thermally Induced Phase Separation},
 keywords = {Liquid-Liquid phase separation;Poly(vinylidene fluoride) (PVDF);Solid-liquid phase separation;Thermally Induced Phase Separation (TIPS)},
 pages = {113--122},
 pagination = {page},
 volume = {4},
 number = {1},
 issn = {2077-0375},
 journal = {Membranes},
 doi = {10.3390/membranes4010113},
 file = {2014{\_}Ishigami{\_}Solidification Behavior of Polymer Solution during Membrane Preparation by Thermally Induced Phase Separation:Attachments/2014{\_}Ishigami{\_}Solidification Behavior of Polymer Solution during Membrane Preparation by Thermally Induced Phase Separation.pdf:application/pdf}
}


@article{Ismail.2020,
 author = {Ismail, Norafiqah and Venault, Antoine and Mikkola, Jyri-Pekka and Bouyer, Denis and Drioli, Enrico and {Tavajohi Hassan Kiadeh}, Naser},
 year = {2020},
 title = {Investigating the potential of membranes formed by the vapor induced phase separation process},
 keywords = {Bearman theory;Diffusion;Flat sheet membrane;Heat transfer;Kinetics;Mass transfer;Modeling;Thermodynamics;Vapor-induced phase separation (VIPS);Viscoelastic phase separation (VPS)},
 pages = {117601},
 pagination = {page},
 volume = {597},
 issn = {03767388},
 journal = {Journal of Membrane Science},
 doi = {10.1016/j.memsci.2019.117601},
 file = {2020{\_}Ismail{\_}Investigating the potential of membranes formed by the vapor induced phase separation process:Attachments/2020{\_}Ismail{\_}Investigating the potential of membranes formed by the vapor induced phase separation process.pdf:application/pdf}
}


@article{Jafarpour.2018,
 author = {Jafarpour, Tahereh and Maghsoud, Zahra and Mousavi, Seyed Mahmoud},
 year = {2018},
 title = {The prediction of cellulose acetate membrane characteristics by recent phenomenological models},
 keywords = {Acetone;Binodal;Cellulose Acetate (CA);Cloud Point Titration;Compressible Regular Solution (CRS) Model;Diffusion;Hexamethylphosphoramide (HMPA);Nonsolvent Induced Phase Separation (NIPS);Permeability;Phase diagram;Phenomenological model;Porosity;Rheometry;Scanning Electron Microscope (SEM);Viscosity;Water},
 pages = {28--39},
 pagination = {page},
 volume = {103},
 journal = {DESALINATION AND WATER TREATMENT},
 doi = {10.5004/dwt.2018.21892},
 file = {2018{\_}Jafarpour{\_}The prediction of cellulose acetate membrane characteristics by recent phenomenological models:Attachments/2018{\_}Jafarpour{\_}The prediction of cellulose acetate membrane characteristics by recent phenomenological models.pdf:application/pdf}
}


@article{Jiang.2020,
 author = {Jiang, Han and Chen, Tinglu and Chen, Zheng and Huo, Jinhao and Zhang, Lizhi and Zhou, Jian},
 year = {2020},
 title = {Computer simulations on double hydrophobic PS-b-PMMA porous membrane by non-solvent induced phase separation},
 pages = {112784},
 pagination = {page},
 volume = {523},
 issn = {03783812},
 journal = {Fluid Phase Equilibria},
 doi = {10.1016/j.fluid.2020.112784}
}


@book{Johnson.2017,
 author = {Johnson, Robert A. and Nguyen, Minh H.},
 year = {2017},
 title = {Understanding Membrane Distillation and Osmotic Distillation},
 keywords = {Membrane Distillation (MD)},
 address = {Hoboken, New Jersey},
 publisher = {{John Wiley {\&} Sons, Inc}},
 isbn = {9781118880319},
 doi = {10.1002/9781118880319},
 file = {2017{\_}Johnson{\_}Understanding Membrane Distillation and Osmotic Distillation:Attachments/2017{\_}Johnson{\_}Understanding Membrane Distillation and Osmotic Distillation.pdf:application/pdf}
}


@book{Jolliffe.2002,
 author = {Jolliffe, I. T.},
 year = {2002},
 title = {Principal Component Analysis},
 keywords = {Principal Component Analysis (PCA)},
 address = {New York, NY},
 edition = {Second Edition},
 publisher = {{Springer-Verlag New York Inc}},
 isbn = {978-0-387-22440-4},
 series = {Springer Series in Statistics},
 doi = {10.1007/b98835},
 file = {2002{\_}Jolliffe{\_}Principal Component Analysis:Attachments/2002{\_}Jolliffe{\_}Principal Component Analysis.pdf:application/pdf}
}


@book{Jolliffe.2010,
 author = {Jolliffe, I. T.},
 year = {2010},
 title = {Principal component analysis},
 price = {Pb. : EUR 114.44 (DE) (freier Pr.), sfr 166.00 (freier Pr.)},
 keywords = {Principal Component Analysis (PCA)},
 address = {New York},
 edition = {2. ed.},
 publisher = {Springer},
 isbn = {1441929991},
 series = {Springer Series in Statistics},
 file = {2002{\_}Jolliffe{\_}Principal Component Analysis:Attachments/2002{\_}Jolliffe{\_}Principal Component Analysis.pdf:application/pdf}
}


@book{Jong.1999,
 abstract = {The IMA Workshop on Evolutionary Algorithms brought together many of the top researchers in the area of Evolutionary Computation for a week of intensive interaction. The field of Evolutionary Computation has developed significantly over the past 30 years and today consists of a variety of subfields such as genetic algorithms, evolution strategies, evolutionary programming, and genetic programming, each with its own algorithmic perspectives and goals. The workshop did a great deal to clarify the current state of the theory of Evolutionary Algorithms. The existing theory might be characterized as deriving from two principal approaches. There is a high level macro-theory that looks at the processing of {\textquotedbl}building blocks{\textquotedbl} and {\textquotedbl}schemata{\textquotedbl} that are shared by many good solutions when searching a problem space. There is also a low level micro-theory that builds exact Markov models of the search process. It is sometimes hard for researchers working at such different levels of abstraction to interact. The IMA workshop allowed researchers working at these different levels to present their points of view and to move toward common ground. There was real progress in communication between theorists and practitioners in the evolutionary computation field. Speakers presented applications across a wide range of problem areas. In some of those cases, theoretically motivated methods work quite well. In other cases, practitioners used domain-based methods to obtain better performance than could be achieved by using a {\textquotedbl}pure{\textquotedbl} evolutionary algorithm. Individuals on both sides went away with a better appreciation of the successes and failures of current theory},
 year = {1999},
 title = {Evolutionary Algorithms},
 keywords = {Design of experiment (DoE);Genetic algorithm (GA)},
 address = {New York, NY},
 volume = {111},
 publisher = {Springer},
 isbn = {978-1-4612-7185-7},
 series = {Springer eBook Collection Mathematics and Statistics},
 editor = {Davis, Lawrence David and Jong, Kenneth and Vose, Michael D. and Whitley, L. Darrell},
 doi = {10.1007/978-1-4612-1542-4},
 file = {1999{\_}Davis{\_}Evolutionary Algorithms:Attachments/1999{\_}Davis{\_}Evolutionary Algorithms.pdf:application/pdf}
}


@incollection{Julbe.1996,
 author = {Julbe, A. and Ramsay, J.D.F.},
 title = {Chapter 4 - Methods for the characterisation of porous structure in membrane materials},
 keywords = {Flat sheet membrane;Morphology;Porometry},
 pages = {67--118},
 bookpagination = {page},
 volume = {4},
 publisher = {Elsevier},
 isbn = {9780444818775},
 series = {Membrane Science and Technology},
 editor = {Burggraaf, A. J. and Cot, L.},
 booktitle = {Fundamentals of Inorganic Membrane Science and Technology},
 year = {1996},
 doi = {10.1016/S0927-5193(96)80007-6},
 file = {1996{\_}Julbe{\_}Chapter 4 - Methods for the characterisation of porous structure in membrane materials:Attachments/1996{\_}Julbe{\_}Chapter 4 - Methods for the characterisation of porous structure in membrane materials.pdf:application/pdf}
}


@article{Jung.2016,
 author = {Jung, Jun Tae and Kim, Jeong F. and Wang, Ho Hyun and {Di Nicolo}, Emanuele and Drioli, Enrico and Lee, Young Moo},
 year = {2016},
 title = {Understanding the non-solvent induced phase separation (NIPS) effect during the fabrication of microporous PVDF membranes via thermally induced phase separation (TIPS)},
 keywords = {Flat sheet membrane;Glycerin;Green chemistry;Kinetics;LiCl;Mechanical properties;Nonsolvent Induced Phase Separation (NIPS);Permeability;Pluronic F-127;PolarClean;Poly(vinylidene fluoride) (PVDF);Poly(vinylpyrrolidone) (PVP);Porometry;Porosity;Thermally Induced Phase Separation (TIPS);Thermodynamics},
 pages = {250--263},
 pagination = {page},
 volume = {514},
 issn = {03767388},
 journal = {Journal of Membrane Science},
 doi = {10.1016/j.memsci.2016.04.069},
 file = {2016{\_}Jung{\_}Understanding the non-solvent induced phase separation (NIPS) effect during the fabrication of microporous PVDF membranes via thermally induced phase separation (TIPS):Attachments/2016{\_}Jung{\_}Understanding the non-solvent induced phase separation (NIPS) effect during the fabrication of microporous PVDF membranes via thermally induced phase separation (TIPS).pdf:application/pdf;2016{\_}Jung{\_}Understanding the non-solvent induced phase separation (NIPS) effect during the fabrication of microporous PVDF membranes via thermally induced phase separation (TIPS){\_}SI:Attachments/2016{\_}Jung{\_}Understanding the non-solvent induced phase separation (NIPS) effect during the fabrication of microporous PVDF membranes via thermally induced phase separation (TIPS){\_}SI.docx:application/vnd.openxmlformats-officedocument.wordprocessingml.document}
}


@article{Kahrs.2019,
 abstract = {Mit Kenntnis des Phasendiagramms, (inkl. Binodale {\&} Konoden) eines tern{\"a}ren Gemischs aus P, LM {\&} NLM, und damit des thermodynamischen Verhaltens des Systems, er{\"o}ffnet sich die M{\"o}glichkeit die Struktur einer Membran bei der Entstehung zu kontrollieren. 

Es wird eine Methode vorgestellt, mit der nicht nur der Verlauf der Binodale gemessen werden kann, sondern auch die Lage der Konoden innerhalb des Zweiphasengebiets.

Es besteht weiterhin die Notwendigkeit, die Kinetik {\&} die Thermodynamik des Entmischungsmechanismus bei der fl{\"u}ssig-fl{\"u}ssig-Entmischung zu untersuchen und zu verstehen. Daf{\"u}r m{\"u}ssen neue Untersuchungsmethoden geschaffen werden.},
 author = {Kahrs, Catharina and Metze, Michael and Fricke, Christian and Schwellenbach, Jan},
 year = {2019},
 title = {Thermodynamic analysis of polymer solutions for the production of polymeric membranes},
 keywords = {Binodal;Cloud Point Titration;Hexamethylphosphoramide (HMPA);Phase diagram;Phase Separation;Polyethersulfone (PESU);Size-Exclusion Chromatography (SEC);Tie line / Konode;Water},
 pages = {111351},
 pagination = {page},
 volume = {291},
 issn = {01677322},
 journal = {Journal of Molecular Liquids},
 doi = {10.1016/j.molliq.2019.111351},
 file = {2019{\_}Kahrs{\_}Thermodynamic analysis of polymer solutions for the production of polymeric membranes:Attachments/2019{\_}Kahrs{\_}Thermodynamic analysis of polymer solutions for the production of polymeric membranes.pdf:application/pdf;2019{\_}Kahrs{\_}Thermodynamic analysis of polymer solutions for the production of polymeric membranes:Attachments/2019{\_}Kahrs{\_}Thermodynamic analysis of polymer solutions for the production of polymeric membranes.pdf:application/pdf}
}


@article{Kahrs.2020,
 author = {Kahrs, Catharina and G{\"u}hlstorf, Thorben and Schwellenbach, Jan},
 year = {2020},
 title = {Influences of different preparation variables on polymeric membrane formation via nonsolvent induced phase separation},
 keywords = {Cloud Point Titration;Flat sheet membrane;Hexamethylphosphoramide (HMPA);Macrovoid;Morphology;Nonsolvent Induced Phase Separation (NIPS);Polyethersulfone (PESU);Rheometry;Scanning Electron Microscope (SEM);Viscosity},
 pages = {48852},
 pagination = {page},
 volume = {137},
 number = {28},
 issn = {0021-8995},
 journal = {Journal of Applied Polymer Science},
 doi = {10.1002/app.48852},
 file = {2020{\_}Kahrs{\_}Influences of different preparation variables on polymeric membrane formation via nonsolvent induced phase separation{\_}Supporting Information:Attachments/2020{\_}Kahrs{\_}Influences of different preparation variables on polymeric membrane formation via nonsolvent induced phase separation{\_}Supporting Information.pdf:application/pdf;2020{\_}Kahrs{\_}Influences of different preparation variables on polymeric membrane formation via nonsolvent induced phase separation:Attachments/2020{\_}Kahrs{\_}Influences of different preparation variables on polymeric membrane formation via nonsolvent induced phase separation.pdf:application/pdf}
}


@article{Kahrs.2020b,
 author = {Kahrs, Catharina and Schwellenbach, Jan},
 year = {2020},
 title = {Membrane formation via non-solvent induced phase separation using sustainable solvents: A comparative study},
 keywords = {Dimethylacetamide (DMAc);Flat sheet membrane;Hexamethylphosphoramide (HMPA);Morphology;Nonsolvent Induced Phase Separation (NIPS);Polyethersulfone (PESU);Rheometry;Viscosity},
 pages = {122071},
 pagination = {page},
 volume = {186},
 issn = {00323861},
 journal = {Polymer},
 doi = {10.1016/j.polymer.2019.122071},
 file = {2020{\_}Kahrs{\_}Membrane formation via non-solvent induced phase separation using sustainable solvents A comparative study:Attachments/2020{\_}Kahrs{\_}Membrane formation via non-solvent induced phase separation using sustainable solvents A comparative study.pdf:application/pdf}
}


@misc{Kahrs.2020c,
 abstract = {A common method for the production of membranes is immersion precipitation. For this, a polymer is dissolved in a suitable solvent and then precipitated by immersing it into a precipitation bath consisting of a proper non-solvent. Induced by an exchange between the solvent and the non-solvent phase separation occurs, which leads to the formation of a porous structure. The resulting structure allows the selective separation of a mixture of substances, which is based on a size exclusion mechanism. At the moment, the disadvantage of the commonly used solvents for membrane fabrication is their classification as being hazardous for humans and the environment. This is the reason why there is an increased interest in replacing the conventional solvents by less harmful alternatives. However, the challenge is that despite changing the solvent, the membrane properties must still be controllable. In order to ensure the required control of the resulting membrane properties by adjusting the influencing parameters, it is essential that the membrane fabrication process is well understood. In the first part of this work a method for the characterization of the thermodynamics of polymer solution phase equilibria was developed. In course of the validation of this method, it could be shown that the method provides reliable and reproducible data, which in comparison to the previously established method provides a higher information content. Furthermore, the method was applied for the characterization of a polymer solution system, which is commonly used for membrane preparation, and the results were compared to those of the previously used cloud point titration method. In the second part of this work a comparative study on the influences of polymeric additives on the membrane formation process and the resulting membrane properties was conducted. The focus was particularly laid on the comparison between conventional and alternative solvents in order to allow a substitution of hazardous solvents through less harmful alternatives. It could be shown that there are differences in the observed effects in dependence of the applied solvent. However, it could also be demonstrated that the gained mechanistic understanding can be used for adjusting the membrane preparation process, so that the properties of the fabricated membranes remain controllable. The third part of this work also focused on the influence of variations during the immersion precipitation process using different solvents. In order to obtain an overall picture of the influencing factors on membrane formation, the effects of non-solvent additives in the solution, of variations in the polymer concentration and of altered precipitation conditions were investigated. It could be shown that all three factors have an influence on the characteristics of the fabricated membranes in the investigated solvent systems. In addition, it was repeatedly demonstrated that the choice of the solvent is of high importance for the manifestation of the respective effects.},
 author = {Kahrs, Catharina},
 date = {2020},
 title = {Investigations on the formation of porous membranes during non-solvent induced phase separation},
 publisher = {{Hannover : Institutionelles Repositorium der Leibniz Universit{\"a}t Hannover}},
 doi = {10.15488/9937},
 file = {2020{\_}Kahrs{\_}Investigations on the formation of porous membranes during non-solvent induced phase separation:Attachments/2020{\_}Kahrs{\_}Investigations on the formation of porous membranes during non-solvent induced phase separation.pdf:application/pdf}
}


@article{Kamide.1993,
 author = {Kamide, Kenji and Iijima, Hideki and Matsuda, Shigenobu},
 year = {1993},
 title = {Thermodynamics of Formation of Porous Polymeric Membrane by Phase Separation Method I. Nucleation and Growth of Nuclei},
 keywords = {Diffusion;Nucleation {\&} Growth (NG);Phase Separation;Thermodynamics},
 pages = {1113--1131},
 pagination = {page},
 volume = {25},
 number = {11},
 issn = {0032-3896},
 journal = {Polymer Journal},
 doi = {10.1295/polymj.25.1113},
 file = {1993{\_}Kamide{\_}Thermodynamics of Formation of Porous Polymeric Membrane by Phase Separation Method I. Nucleation and Growth of Nuclei:Attachments/1993{\_}Kamide{\_}Thermodynamics of Formation of Porous Polymeric Membrane by Phase Separation Method I. Nucleation and Growth of Nuclei.pdf:application/pdf}
}


@article{Kamlet.1983,
 author = {Kamlet, Mortimer J. and Abboud, Jose Luis M. and Abraham, Michael H. and Taft, R. W.},
 year = {1983},
 title = {Linear solvation energy relationships. 23. A comprehensive collection of the solvatochromic parameters, .pi.*, .alpha., and .beta., and some methods for simplifying the generalized solvatochromic equation},
 keywords = {Dimethyl sulfoxide (DMSO);Dimethylacetamide (DMAc);Dimethylformamide (DMF);Hansen/Hildebrand Solubility Parameter (HSP);Water},
 pages = {2877--2887},
 pagination = {page},
 volume = {48},
 number = {17},
 issn = {0022-3263},
 journal = {The Journal of Organic Chemistry},
 doi = {10.1021/jo00165a018},
 file = {2023{\_}Kamlet{\_}Linear solvation energy relationships. 23. A comprehensive collection of the solvatochromic parameters, .pi., .alpha., and .beta., and some methods for simplifying the generaliz$\ldots$:Attachments/2023{\_}Kamlet{\_}Linear solvation energy relationships. 23. A comprehensive collection of the solvatochromic parameters, .pi., .alpha., and .beta., and some methods for simplifying the generaliz$\ldots$.pdf:application/pdf}
}


@article{Kang.1991,
 author = {Kang, Yong Soo and Hyo, Jin Kim and Un, Young Kim},
 year = {1991},
 title = {Asymmetric membrane formation via immersion precipitation method. I. Kinetic effect},
 keywords = {Diffusion;Flat sheet membrane;Kinetics;Morphology;Nonsolvent Induced Phase Separation (NIPS)},
 pages = {219--232},
 pagination = {page},
 volume = {60},
 number = {2-3},
 issn = {03767388},
 journal = {Journal of Membrane Science},
 doi = {10.1016/S0376-7388(00)81536-7},
 file = {1991{\_}Yong{\_}Asymmetric membrane formation via immersion precipitation method 1 Kinetic effects:Attachments/1991{\_}Yong{\_}Asymmetric membrane formation via immersion precipitation method 1 Kinetic effects.pdf:application/pdf}
}


@article{Kang.1993,
 author = {Kang, Yong Soo and Un, Young Kim},
 year = {1993},
 title = {Asymmetric membrane formation via immersion precipitation method : II. A membrane formation scheme},
 url = {http://pubs.kist.re.kr/handle/201004/8319},
 keywords = {Diffusion;Flat sheet membrane;Liquid-Liquid phase separation;Modeling;Nonsolvent Induced Phase Separation (NIPS);Phase diagram},
 pages = {9--13},
 pagination = {page},
 volume = {1993},
 number = {1},
 journal = {Korea Polymer Journal},
 file = {1993{\_}Kang{\_}Asymmetric membrane formation via immersion precipitation method II. A membrane formation scheme:Attachments/1993{\_}Kang{\_}Asymmetric membrane formation via immersion precipitation method II. A membrane formation scheme.pdf:application/pdf}
}


@article{Kang.2014,
 author = {Kang, Guo-dong and Cao, Yi-ming},
 year = {2014},
 title = {Application and modification of poly(vinylidene fluoride) (PVDF) membranes -- A review},
 keywords = {Modification;Poly(vinylidene fluoride) (PVDF)},
 pages = {145--165},
 pagination = {page},
 volume = {463},
 issn = {03767388},
 journal = {Journal of Membrane Science},
 doi = {10.1016/j.memsci.2014.03.055},
 file = {2014{\_}Kang{\_}Application and modification of poly(vinylidene fluoride) (PVDF) membranes -- A review:Attachments/2014{\_}Kang{\_}Application and modification of poly(vinylidene fluoride) (PVDF) membranes -- A review.pdf:application/pdf}
}


@article{Karger.1978,
 author = {Karger, Barry L. and Snyder, Lloyd R. and Eon, Claude.},
 year = {1978},
 title = {Expanded solubility parameter treatment for classification and use of chromatographic solvents and adsorbents},
 keywords = {Dimethyl sulfoxide (DMSO);Dimethylacetamide (DMAc);Hansen/Hildebrand Solubility Parameter (HSP);Water},
 pages = {2126--2136},
 pagination = {page},
 volume = {50},
 number = {14},
 issn = {0003-2700},
 journal = {Analytical Chemistry},
 doi = {10.1021/ac50036a044},
 file = {1987{\_}Karger{\_}Expanded solubility parameter treatment for classification and use of chromatographic solvents and adsorbents:Attachments/1987{\_}Karger{\_}Expanded solubility parameter treatment for classification and use of chromatographic solvents and adsorbents.pdf:application/pdf}
}


@article{Karimi.2009,
 author = {Karimi, Mohammad and Kish, Mohammad Haghighat},
 year = {2009},
 title = {Poly(methyl methacrylate) Membrane: Dynamic Measurement of Concentrations During Water-Induced Phase Separation},
 keywords = {Acetone;Dimethylformamide (DMF);Flat sheet membrane;Fourier Transform Infrared - Attenuated Total Reflectance (FTIR-ATR);Liquid-Liquid phase separation;Morphology;Nonsolvent Induced Phase Separation (NIPS);Polymethylmethacrylate (PMMA);Principal Component Analysis (PCA);Scanning Electron Microscope (SEM);Water},
 pages = {210--220},
 pagination = {page},
 volume = {279},
 number = {1},
 issn = {1022-1360},
 journal = {Macromolecular Symposia},
 doi = {10.1002/masy.200950531},
 file = {2009{\_}Karimi{\_}Poly(methyl methacrylate) Membrane Dynamic Measurement of Concentrations During Water-Induced Phase Separation:Attachments/2009{\_}Karimi{\_}Poly(methyl methacrylate) Membrane Dynamic Measurement of Concentrations During Water-Induced Phase Separation.pdf:application/pdf;2009{\_}Karimi{\_}Poly(methyl methacrylate) Membrane Dynamic Measurement of Concentrations During Water-Induced Phase Separation:Attachments/2009{\_}Karimi{\_}Poly(methyl methacrylate) Membrane Dynamic Measurement of Concentrations During Water-Induced Phase Separation.pdf:application/pdf}
}


@article{Karode.2001,
 author = {Karode, Sandeep K. and Kumar, Ashwani},
 year = {2001},
 title = {Formation of polymeric membranes by immersion precipitation: an improved algorithm for mass transfer calculations},
 keywords = {Gelation;Modeling;Nonsolvent Induced Phase Separation (NIPS)},
 pages = {287--296},
 pagination = {page},
 volume = {187},
 number = {1-2},
 issn = {03767388},
 journal = {Journal of Membrane Science},
 doi = {10.1016/S0376-7388(01)00358-1},
 file = {2001{\_}Karode{\_}Formation of polymeric membranes by immersion precipitation an improved algorithm for mass transfer calculations:Attachments/2001{\_}Karode{\_}Formation of polymeric membranes by immersion precipitation an improved algorithm for mass transfer calculations.pdf:application/pdf}
}


@book{Kassambara.2017,
 author = {Kassambara, Alboukadel},
 year = {2017},
 title = {Practical guide to principal component methods in R},
 keywords = {Diffusion;Kinetics;Principal Component Analysis (PCA);R},
 address = {United States)},
 edition = {Edition 1},
 publisher = {{CreateSpace Independent Publishing Platform}},
 isbn = {1975721136},
 file = {2017{\_}Kassambara{\_}Practical guide to principal component methods in R:Attachments/2017{\_}Kassambara{\_}Practical guide to principal component methods in R.pdf:application/pdf}
}


@article{Kee.2005,
 author = {de Kee, D. and Liu, Q. and Hinestroza, J.},
 year = {2005},
 title = {Viscoelastic (Non--Fickian) Diffusion},
 keywords = {Diffusion;Viscoelastic phase separation (VPS);Viscosity},
 pages = {913--929},
 pagination = {page},
 volume = {83},
 number = {6},
 issn = {0008-4034},
 journal = {The Canadian Journal of Chemical Engineering},
 doi = {10.1002/cjce.5450830601},
 file = {2005{\_}Kee{\_}Viscoelastic Non-Fickian Diffusion:Attachments/2005{\_}Kee{\_}Viscoelastic Non-Fickian Diffusion.pdf:application/pdf}
}


@article{Keshavarz.2015,
 author = {Keshavarz, Leila and Khansary, Milad Asgarpour and Shirazian, Saeed},
 year = {2015},
 title = {Phase diagram of ternary polymeric solutions containing nonsolvent/solvent/polymer: Theoretical calculation and experimental validation},
 keywords = {Acetone;Berghman's point;Binodal;Cellulose Acetate (CA);Compressible Regular Solution (CRS) Model;Gelation boundary;Hexamethylphosphoramide (HMPA);Modeling;Phase diagram;Polyethersulfone (PESU);SL EoS;Spinodal;Thermodynamics;Vitrification;Water},
 pages = {1--8},
 pagination = {page},
 volume = {73},
 issn = {00323861},
 journal = {Polymer},
 doi = {10.1016/j.polymer.2015.07.027},
 file = {2015{\_}Keshavarz{\_}Phase diagram of ternary polymeric solutions containing nonsolventsolventpolymer Theoretical calculation and experimental validation:Attachments/2015{\_}Keshavarz{\_}Phase diagram of ternary polymeric solutions containing nonsolventsolventpolymer Theoretical calculation and experimental validation.pdf:application/pdf}
}


@article{Khansary.2014,
 author = {Khansary, Milad Asgarpour and Sani, Ahmad Hallaji},
 year = {2014},
 title = {Using genetic algorithm (GA) and particle swarm optimization (PSO) methods for determination of interaction parameters in multicomponent systems of liquid--liquid equilibria},
 pages = {141--145},
 pagination = {page},
 volume = {365},
 issn = {03783812},
 journal = {Fluid Phase Equilibria},
 doi = {10.1016/j.fluid.2014.01.016},
 file = {2014{\_}Khansary{\_}Using genetic algorithm (GA) and particle swarm optimization (PSO) methods for determination of interaction parameters in multicomponent systems of liquid-liquid equilibria:Attachments/2014{\_}Khansary{\_}Using genetic algorithm (GA) and particle swarm optimization (PSO) methods for determination of interaction parameters in multicomponent systems of liquid-liquid equilibria.pdf:application/pdf}
}


@article{Khansary.2016,
 author = {Khansary, Milad Asgarpour},
 year = {2016},
 title = {Vapor pressure and Flory-Huggins interaction parameters in binary polymeric solutions},
 keywords = {Compressible Regular Solution (CRS) Model;Flory-Huggins Theory;Interaction Parameter},
 pages = {1402--1407},
 pagination = {page},
 volume = {33},
 number = {4},
 issn = {0256-1115},
 journal = {Korean Journal of Chemical Engineering},
 doi = {10.1007/s11814-015-0277-6},
 file = {2016{\_}Khansary{\_}Vapor pressure and Flory-Huggins interaction parameters in binary polymeric solutions:Attachments/2016{\_}Khansary{\_}Vapor pressure and Flory-Huggins interaction parameters in binary polymeric solutions.pdf:application/pdf}
}


@article{Khansary.2017,
 author = {Khansary, Milad Asgarpour and Marjani, Azam and Shirazian, Saeed},
 year = {2017},
 title = {On the search of rigorous thermo-kinetic model for wet phase inversion technique},
 keywords = {Compressible Regular Solution (CRS) Model;Continuum models;Kinetics;Modeling;Nonsolvent Induced Phase Separation (NIPS);Phase diagram;Thermodynamics},
 pages = {18--33},
 pagination = {page},
 volume = {538},
 issn = {03767388},
 journal = {Journal of Membrane Science},
 doi = {10.1016/j.memsci.2017.05.050},
 file = {2017{\_}Khansary{\_}On the search of rigorous thermo-kinetic model for wet phase inversion technique:Attachments/2017{\_}Khansary{\_}On the search of rigorous thermo-kinetic model for wet phase inversion technique.pdf:application/pdf}
}


@article{Khansary.2017b,
 author = {Khansary, Milad Asgarpour and Estahbanati, Ahmad Kazemi Nezhad and Shams, Behrokh and Marjani, Azam and Shirazian, Saeed},
 year = {2017},
 title = {Correlation of sorption-induced swelling in polymeric films with reference to attenuated total reflectance Fourier-transform infrared spectroscopy data},
 keywords = {Compressible Regular Solution (CRS) Model},
 pages = {429--435},
 pagination = {page},
 volume = {91},
 issn = {00143057},
 journal = {European Polymer Journal},
 doi = {10.1016/j.eurpolymj.2017.04.008},
 file = {2017{\_}Khansary{\_}Correlation of sorption-induced swelling in polymeric films with reference to attenuated total reflectance Fourier-transform infrared spectroscopy data:Attachments/2017{\_}Khansary{\_}Correlation of sorption-induced swelling in polymeric films with reference to attenuated total reflectance Fourier-transform infrared spectroscopy data.pdf:application/pdf}
}


@article{Khare.2005,
 author = {Khare, V. and Greenberg, Alan R. and Krantz, William B.},
 year = {2005},
 title = {Vapor-induced phase separation - effect of the humid air exposure step on membrane morphologyPart I. Insights from mathematical modeling},
 keywords = {Flory-Huggins Theory;Heat transfer;Interaction Parameter;Mass transfer;Modeling;Phase diagram;Phase Separation;Vapor-induced phase separation (VIPS)},
 pages = {140--156},
 pagination = {page},
 volume = {258},
 number = {1-2},
 issn = {03767388},
 journal = {Journal of Membrane Science},
 doi = {10.1016/j.memsci.2005.03.015},
 file = {2005{\_}Khare{\_}Vapor-induced phase separation---effect of the humid air exposure step on membrane morphology - Part I Insights from mathematical modeling:Attachments/2005{\_}Khare{\_}Vapor-induced phase separation---effect of the humid air exposure step on membrane morphology - Part I Insights from mathematical modeling.pdf:application/pdf}
}


@article{Khayet.2002,
 abstract = {Polyvinylidene fluoride (PVDF) hollow fiber membranes were prepared using the solvent spinning method. N,N-dimethylacetamide was the solvent and ethylene glycol was employed as non-solvent additive. The effect of the concentration of ethylene glycol in the PVDF spinning solution as well as the effect of ethanol either in the internal or the external coagulant on the morphology of the hollow fibers was investigated. The prepared membranes were characterized in terms of the liquid entry pressure of water measurements, the gas permeation tests, the scanning electron microscopy, the atomic force microscopy, and the solute transport experiments. Ultrafiltration experiments were conducted using polyethylene glycol and polyethylene oxides of different molecular weights cut-off as solutes. A comparative analysis was made between the membrane characteristic parameters obtained from the different characterization techniques.},
 author = {Khayet, Mohamed and Feng, C. Y. and Khulbe, K. C. and Matsuura, T.},
 year = {2002},
 title = {Preparation and characterization of polyvinylidene fluoride hollow fiber membranes for ultrafiltration},
 url = {https://www.sciencedirect.com/science/article/pii/S0032386102002379},
 keywords = {Atomic force microscope (AFM);Dimethylacetamide (DMAc);Hollow fiber;Poly(vinylidene fluoride) (PVDF)},
 pages = {3879--3890},
 pagination = {page},
 volume = {43},
 number = {14},
 issn = {00323861},
 journal = {Polymer},
 doi = {10.1016/S0032-3861(02)00237-9},
 file = {2002{\_}Khayet{\_}Preparation and characterization of polyvinylidene fluoride hollow fiber membranes for ultrafiltration:Attachments/2002{\_}Khayet{\_}Preparation and characterization of polyvinylidene fluoride hollow fiber membranes for ultrafiltration.pdf:application/pdf}
}


@article{Khayet.2004,
 abstract = {Flat-sheet membranes for membrane distillation (MD) were prepared from solutions of polyvinylidene fluoride (PVDF) in dimethylacetamide by the phase inversion technique. Various amounts of water were added to the solutions as a non-solvent additive. The surface of the membranes were investigated by tapping mode atomic force microscopy (TM-AFM), to obtain mean pore size, pore size distribution, nodule size, pore density, surface porosity and roughness parameters. Pore sizes fitted well to the log-normal distribution function for all membranes studied. The pore sizes, surface porosity, nodule sizes and roughness parameters were found to be higher for membranes prepared with higher water content in the casting solution. The mean pore sizes obtained with TM-AFM were 1.2 to 2.1 times larger than those determined from gas permeation test. To study the effect of pore size distribution on the water vapor transfer coefficient of MD membranes, a theoretical transport model that considers the membrane pore size distribution was developed for vacuum membrane distillation (VMD). The predicted water vapor transfer coefficients were compared to those determined from measured VMD water vapor flux. The pure water vapor flux of the prepared MD membranes increased exponentially with the water content in the casting solution. Calculations considering the TM-AFM pore size distribution resulted in 1.2--2.0 times larger water vapor transfer coefficients than those obtained with mean pore sizes. The predictions with mean pore size obtained with TM-AFM were closer to the measured values, while those obtained from gas permeation test gave the best predictions. TM-AFM technique is not suitable for prediction of the MD membrane water vapor transfer coefficients.},
 author = {Khayet, Mohamed and Khulbe, K. C. and Matsuura, T.},
 year = {2004},
 title = {Characterization of membranes for membrane distillation by atomic force microscopy and estimation of their water vapor transfer coefficients in vacuum membrane distillation process},
 url = {https://www.sciencedirect.com/science/article/pii/S0376738804002595},
 keywords = {Atomic force microscope (AFM);Dimethylacetamide (DMAc);Fixation;Flat sheet membrane;Nonsolvent Induced Phase Separation (NIPS);Poly(vinylidene fluoride) (PVDF);Porometry;Vacuum membrane distillation (VMD)},
 pages = {199--211},
 pagination = {page},
 volume = {238},
 number = {1-2},
 issn = {03767388},
 journal = {Journal of Membrane Science},
 doi = {10.1016/j.memsci.2004.03.036},
 file = {2004{\_}Khayet{\_}Characterization of membranes for membrane distillation by atomic force microscopy and estimation of their water vapor transfer coefficients in vacuum membrane distillation process:Attachments/2004{\_}Khayet{\_}Characterization of membranes for membrane distillation by atomic force microscopy and estimation of their water vapor transfer coefficients in vacuum membrane distillation process.pdf:application/pdf}
}


@article{Khayet.2007,
 author = {Khayet, Mohamed and Cojocaru, Cornel and Garc{\'i}a-Payo, Carmen},
 year = {2007},
 title = {Application of Response Surface Methodology and Experimental Design in Direct Contact Membrane Distillation},
 keywords = {Design of experiment (DoE);Direct contact membrane distillation (DCMD);Response surface methodology (RSM)},
 pages = {5673--5685},
 pagination = {page},
 volume = {46},
 number = {17},
 issn = {0888-5885},
 journal = {Industrial {\&} Engineering Chemistry Research},
 doi = {10.1021/ie070446p},
 file = {2007{\_}Khayet{\_}Application of Response Surface Methodology and Experimental Design in Direct Contact Membrane Distillation:Attachments/2007{\_}Khayet{\_}Application of Response Surface Methodology and Experimental Design in Direct Contact Membrane Distillation.pdf:application/pdf}
}


@article{Khayet.2010,
 author = {Khayet, Mohamed and Cojocaru, C. and Garc{\'i}a-Payo, M. C.},
 year = {2010},
 title = {Experimental design and optimization of asymmetric flat-sheet membranes prepared for direct contact membrane distillation},
 keywords = {Atomic force microscope (AFM);Design of experiment (DoE);Dimethylacetamide (DMAc);Direct contact membrane distillation (DCMD);Flat sheet membrane;Permeability;Poly(vinylidene fluoride) (PVDF);Polyethylenglykol (PEG);Porometry;Propanol;Scanning Electron Microscope (SEM);Vapor-induced phase separation (VIPS);Water},
 pages = {234--245},
 pagination = {page},
 volume = {351},
 number = {1-2},
 issn = {03767388},
 journal = {Journal of Membrane Science},
 doi = {10.1016/j.memsci.2010.01.057},
 file = {2010{\_}Kahyet{\_}Experimental design and optimization of asymmetric flat-sheet membranes prepared for direct contact membrane distillation:Attachments/2010{\_}Kahyet{\_}Experimental design and optimization of asymmetric flat-sheet membranes prepared for direct contact membrane distillation.pdf:application/pdf}
}


@article{Khayet.2011,
 abstract = {Membrane distillation (MD) is one of the non-isothermal membrane separation processes used in various applications such desalination, environmental/waste cleanup, food, etc. It is known since 1963 and is still being developed at laboratory stage for different purposes and not fully implemented in industry. An abrupt increase in the number of papers on MD membrane engineering (i.e. design, fabrication and testing in MD) is seen since only 6 years ago. The present paper offers a comprehensive MD state-of-the-art review covering a wide range of commercial membranes, MD membrane engineering, their MD performance, transport mechanisms, experimental and theoretical modeling of different MD configurations as well as recent developments in MD. Improved MD membranes with specific morphology, micro- and nano-structures are highly demanded. Membranes with different pore sizes, porosities, thicknesses and materials as well as novel structures are required in order to carry out systematic MD studies for better understanding mass transport in different MD configurations, thereby improving the MD performance and looking for MD industrialization.},
 author = {Khayet, Mohamed},
 year = {2011},
 title = {Membranes and theoretical modeling of membrane distillation: a review},
 keywords = {Membrane Distillation (MD)},
 pages = {56--88},
 pagination = {page},
 volume = {164},
 number = {1-2},
 journal = {Advances in colloid and interface science},
 doi = {10.1016/j.cis.2010.09.005},
 file = {2011{\_}Khayet{\_}Membranes and theoretical modeling of membrane distillation a review:Attachments/2011{\_}Khayet{\_}Membranes and theoretical modeling of membrane distillation a review.pdf:application/pdf}
}


@book{Khayet.2011b,
 author = {Khayet, Mohamed and Matsuura, Takeshi},
 year = {2011},
 title = {Membrane Distillation: Principles and Applications},
 keywords = {Membrane Distillation (MD)},
 publisher = {Elsevier},
 isbn = {9780444531261},
 doi = {10.1016/C2009-0-17487-1},
 file = {2011{\_}Khayet{\_}Membrane Distillation - Principles and Applications:Attachments/2011{\_}Khayet{\_}Membrane Distillation - Principles and Applications.pdf:application/pdf}
}


@article{KhoubiArani.2023,
 author = {Khoubi-Arani, Zahra},
 year = {2023},
 title = {Improvement of compressible regular solution model using Sanchez-Lacombe equation of state for phase behavior prediction of polymer blends},
 keywords = {Compressible Regular Solution (CRS) Model;Modeling;non-equilibrium thermodynamics;Phase diagram;Phase Separation;SL EoS;Thermodynamics},
 issn = {0170-0839},
 journal = {Polymer Bulletin},
 doi = {10.1007/s00289-023-04762-0},
 file = {Khoubi-Arani 2023 - Improvement of compressible regular solution:Attachments/Khoubi-Arani 2023 - Improvement of compressible regular solution.pdf:application/pdf}
}


@article{Khulbe.2000,
 abstract = {In this article an attempt is made to review critically the papers concerning novel membrane characterization methods. In particular, our focus on Raman spectroscopy, electron spin resonance (ESR) and atomic force microscopy. For each method the general principle is briefly outlined, followed by discussions on characterization of polymeric materials, in general, and synthetic polymeric membranes, in particular. After highlighting several examples, discussions are made on advantages for each method in order to identify specific area of applications. In general, Raman Spectroscopy is most adequate to obtain information on crystalline structure of the macromolecules and, change of polymeric structure in membrane, ESR on the mobility of molecules in membrane polymer matrixes and membrane pores, and Atomic Force Microscope for three-dimensional display of membrane surfaces.},
 author = {Khulbe, K. C. and Matsuura, T.},
 year = {2000},
 title = {Characterization of synthetic membranes by Raman spectroscopy, electron spin resonance, and atomic force microscopy; a review},
 url = {https://www.sciencedirect.com/science/article/pii/S0032386199003596},
 keywords = {Atomic force microscope (AFM);Bubble point;Nuclear Magnetic Resonance (NMR);Porometry;Porosity;Raman Spectroscopy;Small Angle Neutron Scattering (SANS)},
 pages = {1917--1935},
 pagination = {page},
 volume = {41},
 number = {5},
 issn = {00323861},
 journal = {Polymer},
 doi = {10.1016/S0032-3861(99)00359-6},
 file = {2000{\_}Khulbe{\_}Characterization of synthetic membranes by Raman spectroscopy, electron spin resonance, and atomic force microscopy; a review:Attachments/2000{\_}Khulbe{\_}Characterization of synthetic membranes by Raman spectroscopy, electron spin resonance, and atomic force microscopy; a review.pdf:application/pdf}
}


@article{Kikhavani.2023,
 author = {Kikhavani, T. and Tavakolmoghadam, M. and Hosseini, S. H. and Moradkhani, M. A.},
 year = {2023},
 title = {Rheological behavior of polyvinylidene fluoride/dimethylacetamide solutions: Experimental investigation and machine learning modeling},
 keywords = {Poly(vinylidene fluoride) (PVDF);Viscoelastic phase separation (VPS)},
 volume = {35},
 number = {9},
 issn = {1070-6631},
 journal = {Physics of Fluids},
 doi = {10.1063/5.0157640},
 file = {2023{\_}Kikhavani{\_}Rheological behavior of polyvinylidene fluoridedimethylacetamide solutions Experimental investigation and machine learning modeling:Attachments/2023{\_}Kikhavani{\_}Rheological behavior of polyvinylidene fluoridedimethylacetamide solutions Experimental investigation and machine learning modeling.pdf:application/pdf}
}


@article{Kim.1997,
 author = {Kim, Je Young and Lee, Hwan Kwang and Baik, Ki Jun and Kim, Sung Chul},
 year = {1997},
 title = {Liquid-liquid phase separation in polysulfone/solvent/water systems},
 keywords = {Cloud Point Titration;Correlation;Liquid-Liquid phase separation;Thermodynamics},
 pages = {2643--2653},
 pagination = {page},
 volume = {65},
 number = {13},
 issn = {0021-8995},
 journal = {Journal of Applied Polymer Science},
 file = {1997{\_}Kim{\_}Liquid-liquid phase separation in polysulfonesolventwater systems:Attachments/1997{\_}Kim{\_}Liquid-liquid phase separation in polysulfonesolventwater systems.pdf:application/pdf}
}


@article{Kim.2000,
 author = {Kim, H. J. and Fouda, A. E. and Jonasson, K.},
 year = {2000},
 title = {In situ study on kinetic behavior during asymmetric membrane formation via phase inversion process using Raman spectroscopy},
 keywords = {Ethanol;Flat sheet membrane;Hexamethylphosphoramide (HMPA);Kinetics;Mass transfer;Morphology;Nonsolvent Induced Phase Separation (NIPS);Polysulfone (PSU/PSf);Raman Spectroscopy},
 pages = {135--141},
 pagination = {page},
 volume = {75},
 number = {1},
 issn = {0021-8995},
 journal = {Journal of Applied Polymer Science},
 doi = {10.1002/(SICI)1097-4628(20000103)75:1%3C135::AID-APP15%3E3.0.CO;2-9},
 file = {2000{\_}Kim{\_}In situ study on kinetic behavior during asymmetric membrane formation via phase inversion process using Raman spectroscopy:Attachments/2000{\_}Kim{\_}In situ study on kinetic behavior during asymmetric membrane formation via phase inversion process using Raman spectroscopy.pdf:application/pdf}
}


@article{Kim.2001,
 author = {Kim, Jong Hak and Min, Byoung Ryul and Won, Jongok and Park, Hyun Chae and Kang, Yong Soo},
 year = {2001},
 title = {Phase behavior and mechanism of membrane formation for polyimide/DMSO/water system},
 keywords = {Cloud Point thermisch;Dimethyl sulfoxide (DMSO);Gelation boundary;Light transmittance (turbidity);Liquid-Liquid phase separation},
 pages = {47--55},
 pagination = {page},
 volume = {187},
 number = {1-2},
 issn = {03767388},
 journal = {Journal of Membrane Science},
 file = {2001{\_}Kim{\_}Phase behavior and mechanism of membrane formation for polyimideDMSOwater system:Attachments/2001{\_}Kim{\_}Phase behavior and mechanism of membrane formation for polyimideDMSOwater system.pdf:application/pdf}
}


@article{Kim.2001b,
 author = {Kim, Young Duk and Kim, Je Young and Lee, Hwan Kwang and Kim, Sung Chul},
 year = {2001},
 title = {A new modeling of asymmetric membrane formation in rapid mass transfer system},
 keywords = {Composition Path;Diffusion;Dimethylformamide (DMF);Mass transfer;Modeling;Nonsolvent Induced Phase Separation (NIPS);Phase diagram;Phase Separation;Polyurethane (PU);Water},
 pages = {69--77},
 pagination = {page},
 volume = {190},
 number = {1},
 issn = {03767388},
 journal = {Journal of Membrane Science},
 file = {2001{\_}Kim{\_}A new modeling of asymmetric membrane formation in rapid mass transfer system:Attachments/2001{\_}Kim{\_}A new modeling of asymmetric membrane formation in rapid mass transfer system.pdf:application/pdf}
}


@article{Kim.2013,
 author = {Kim, Byoung Soo and Lee, Min Kyung and Lee, Jonghwi},
 year = {2013},
 title = {Large-area PVDF membranes with through-thickness porosity prepared by uni-directional freezing},
 keywords = {Poly(vinylidene fluoride) (PVDF)},
 pages = {194--201},
 pagination = {page},
 volume = {21},
 number = {2},
 issn = {1598-5032},
 journal = {Macromolecular Research},
 doi = {10.1007/s13233-013-1020-y},
 file = {2013{\_}Kim{\_}Large-area PVDF membranes with through-thickness porosity prepared by uni-directional freezing:Attachments/2013{\_}Kim{\_}Large-area PVDF membranes with through-thickness porosity prepared by uni-directional freezing.pdf:application/pdf}
}


@article{Kim.2016,
 author = {Kim, Jeong F. and Jung, Jun Tae and Wang, Ho Hyun and Lee, Suk Young and Moore, Theodore and Sanguineti, Aldo and Drioli, Enrico and Lee, Young Moo},
 year = {2016},
 title = {Microporous PVDF membranes via thermally induced phase separation (TIPS) and stretching methods},
 keywords = {Acetyltributylcitrat/ Citroflex;Design of experiment (DoE);Differential Scanning Calorimetry (DSC);Ethanol;Fourier Transform Infrared - Attenuated Total Reflectance (FTIR-ATR);Hollow fiber;Mechanical properties;Permeability;Poly(vinylidene fluoride) (PVDF);Porometry;Porosity;Scanning Electron Microscope (SEM);Thermally Induced Phase Separation (TIPS);Water},
 pages = {94--104},
 pagination = {page},
 volume = {509},
 issn = {03767388},
 journal = {Journal of Membrane Science},
 doi = {10.1016/j.memsci.2016.02.050},
 file = {2016{\_}Kim{\_}Microporous PVDF membranes via thermally induced phase separation (TIPS) and stretching methods:Attachments/2016{\_}Kim{\_}Microporous PVDF membranes via thermally induced phase separation (TIPS) and stretching methods.pdf:application/pdf;2016{\_}Kim{\_}Microporous PVDF membranes via thermally induced phase separation (TIPS) and stretching methods{\_}SI:Attachments/2016{\_}Kim{\_}Microporous PVDF membranes via thermally induced phase separation (TIPS) and stretching methods{\_}SI.docx:application/vnd.openxmlformats-officedocument.wordprocessingml.document}
}


@article{Kim.2016b,
 author = {Kim, Jeong F. and Kim, Ji Hoon and Lee, Young Moo and Drioli, Enrico},
 year = {2016},
 title = {Thermally induced phase separation and electrospinning methods for emerging membrane applications: A review},
 keywords = {Electrospinning;Poly(vinylidene fluoride) (PVDF);Thermally Induced Phase Separation (TIPS)},
 pages = {461--490},
 pagination = {page},
 volume = {62},
 number = {2},
 issn = {00011541},
 journal = {AIChE Journal},
 doi = {10.1002/aic.15076},
 file = {2015{\_}Kim{\_}Thermally induced phase separation and electrospinning methods for emerging membrane:Attachments/2015{\_}Kim{\_}Thermally induced phase separation and electrospinning methods for emerging membrane.pdf:application/pdf}
}


@article{Kim.2022,
 abstract = {A fluoropolymer poly(vinylidene fluoride-co-hexafluoropropylene) (PVDF-HFP) has a dielectric constant of $\sim$11, providing charge screening effects. Hence, this highly polar PVDF-HFP material has been employed as a matrix for solid polymer electrolytes (SPEs). In this study, the phase behavior of binary PVDF-HFP solutions was analyzed using the Flory-Huggins theory, in which ethylene carbonate, propylene carbonate, dimethyl carbonate, \textgreek{g}-butyrolactone, and acetone were employed as model solvents. In particular, for the binary PVDF-HFP/acetone system, the solid-liquid and liquid-liquid phase transitions were qualitatively described. Then, the phase diagram for ternary acetone/PVDF-HFP/polyphenolate systems was constructed, in which the binodal, spinodal, tie-line, and critical point were included. Finally, when a polyelectrolyte lithium polyphenolate was mixed with the PVDF-HFP matrix, it formed a single-ion conductor with a Li+ transference number of 0.8 at 23 °C. In the case of ionic conductivity, it was $\sim$10-5 S cm-1 in solid state and $\sim$10-4 S cm-1 in gel state, respectively.},
 author = {Kim, Jung Yong},
 year = {2022},
 title = {Phase behavior of binary and ternary fluoropolymer (PVDF-HFP) solutions for single-ion conductors},
 keywords = {Acetone;Binodal;Continuum models;Critical point;Flory-Huggins Theory;Modeling;Phase diagram;Poly(vinylidene fluoride-co-hexafluoropropylene);Spinodal;Tie line / Konode},
 pages = {21160--21171},
 pagination = {page},
 volume = {12},
 number = {33},
 journal = {RSC advances},
 doi = {10.1039/D2RA04158H},
 file = {2022{\_}Kim{\_}Phase behavior of binary and ternary fluoropolymer (PVDF-HFP) solutions for single-ion conductors:Attachments/2022{\_}Kim{\_}Phase behavior of binary and ternary fluoropolymer (PVDF-HFP) solutions for single-ion conductors.pdf:application/pdf}
}


@article{Klein.1966,
 author = {Klein, Joachim and Patat, F.},
 year = {1966},
 title = {Experimentelle untersuchungen zur phasentrennung im tern{\"a}ren system polymeres/l{\"o}sungsmittel/f{\"a}llungsmittel. 2. Der f{\"a}llungspunkt und die menge des gef{\"a}llten polymeren},
 keywords = {Cloud Point Titration;Phase Separation},
 pages = {189--201},
 pagination = {page},
 volume = {97},
 number = {1},
 issn = {0025116X},
 journal = {Die Makromolekulare Chemie},
 file = {1966{\_}Klein{\_}Experimentelle untersuchungen zur phasentrennung im tern{\"a}ren system polymeresl{\"o}sungsmittelf{\"a}llungsmittel. 2. Der f{\"a}llungspunkt und die menge des gef{\"a}llten polymeren:Attachments/1966{\_}Klein{\_}Experimentelle untersuchungen zur phasentrennung im tern{\"a}ren system polymeresl{\"o}sungsmittelf{\"a}llungsmittel. 2. Der f{\"a}llungspunkt und die menge des gef{\"a}llten polymeren.pdf:application/pdf}
}


@article{Klein.1967,
 author = {Klein, Joachim and Schiedermaier, E.},
 year = {1967},
 title = {Experimentelle Untersuchungen zur Phasentrennung im tern{\"a}ren System Polymeres/L{\"o}sungsmittel/F{\"a}llungsmittel},
 keywords = {Cloud Point Titration},
 pages = {244--249},
 pagination = {page},
 volume = {216-217},
 number = {1},
 issn = {0303-402X},
 journal = {Kolloid-Zeitschrift {\&} Zeitschrift f{\"u}r Polymere},
 file = {1967{\_}Klein{\_}Experimentelle Untersuchungen zur Phasentrennung im tern{\"a}ren System PolymeresL{\"o}sungsmittelF{\"a}llungsmittel:Attachments/1967{\_}Klein{\_}Experimentelle Untersuchungen zur Phasentrennung im tern{\"a}ren System PolymeresL{\"o}sungsmittelF{\"a}llungsmittel.pdf:application/pdf}
}


@article{Klein.1970,
 author = {Klein, Joachim and Schiedermaier, E.},
 year = {1970},
 title = {Die Temperaturabh{\"a}ngigkeit des F{\"a}llungsverhaltens in Systemen Polymer/L{\"o}sungsmittel/F{\"a}llungsmittel},
 keywords = {Cloud Point thermisch;Cloud Point Titration},
 pages = {118--125},
 pagination = {page},
 volume = {236},
 number = {2},
 issn = {0303-402X},
 journal = {Kolloid-Zeitschrift {\&} Zeitschrift f{\"u}r Polymere},
 file = {1970{\_}Klein{\_}Die Temperaturabh{\"a}ngigkeit des F{\"a}llungsverhaltens in Systemen PolymerL{\"o}sungsmittelF{\"a}llungsmittel:Attachments/1970{\_}Klein{\_}Die Temperaturabh{\"a}ngigkeit des F{\"a}llungsverhaltens in Systemen PolymerL{\"o}sungsmittelF{\"a}llungsmittel.pdf:application/pdf}
}


@article{Klenin.1966,
 author = {Klenin, V. I. and Klenina, O. V. and Galaktionov, V. V.},
 year = {1966},
 title = {Study of supermolecular particles in aqueous solutions of polyvinyl alcohol},
 keywords = {Crystallization;Poly(vinyl alcohol) (PVA);UV-vis spectroscopy;Water},
 pages = {1734--1741},
 pagination = {page},
 volume = {8},
 number = {9},
 issn = {00323950},
 journal = {Polymer Science U.S.S.R.},
 doi = {10.1016/0032-3950(66)90017-7},
 file = {1966{\_}Klenin{\_}Study of supermolecular particles in aqueous solutions of polyvinyl alcohol:Attachments/1966{\_}Klenin{\_}Study of supermolecular particles in aqueous solutions of polyvinyl alcohol.pdf:application/pdf}
}


@article{Klenin.2014,
 author = {Klenin, Vitaly J. and Fedusenko, Irina V.},
 year = {2014},
 title = {Structure of Crystallizable Polymer Solutions},
 keywords = {Crystallization;Poly(vinyl alcohol) (PVA);UV-vis spectroscopy;Water},
 pages = {142--148},
 pagination = {page},
 volume = {3},
 number = {3},
 journal = {Journal of Research Updates in Polymer Science},
 doi = {10.6000/1929-5995.2014.03.03.1},
 file = {2014{\_}Klenin{\_}Structure of Crystallizable Polymer Solutions:Attachments/2014{\_}Klenin{\_}Structure of Crystallizable Polymer Solutions.pdf:application/pdf}
}


@phdthesis{Kneer.2014,
 author = {Kneer, Aron},
 year = {2014},
 title = {Numerische Untersuchung des W{\"a}rme{\"u}bertragungsverhaltens in unterschiedlichen por{\"o}sen Medien},
 keywords = {Computational Fluid Dynamics (CFD)},
 school = {{Karlsruher Institut f{\"u}r Technologie (KIT)}},
 doi = {10.5445/KSP/1000042451},
 type = {Dissertation},
 file = {2014{\_}Kneer{\_}Numerische Untersuchung des W{\"a}rme{\"u}bertragungsverhaltens in unterschiedlichen por{\"o}sen Medien:Attachments/2014{\_}Kneer{\_}Numerische Untersuchung des W{\"a}rme{\"u}bertragungsverhaltens in unterschiedlichen por{\"o}sen Medien.pdf:application/pdf}
}


@article{Koczula.2016,
 abstract = {Lateral flow assays (LFAs) are the technology behind low-cost, simple, rapid and portable detection devices popular in biomedicine, agriculture, food and environmental sciences. This review presents an overview of the principle of the method and the critical components of the assay, focusing on lateral flow immunoassays. This type~of assay has recently attracted considerable interest because of its potential to provide instantaneous diagnosis directly to patients. The range and interpretation of results and parameters used for evaluation of the assay will also be discussed. The main advantages and disadvantages of LFAs will be summarized and relevant future improvements to testing devices and strategies will be proposed. Finally, the major recent advances and future diagnostic applications in the LFA field will be explored.},
 author = {Koczula, Katarzyna M. and Gallotta, Andrea},
 year = {2016},
 title = {Lateral flow assays},
 keywords = {Lateral Flow Assay (LFA)},
 pages = {111--120},
 pagination = {page},
 volume = {60},
 number = {1},
 journal = {Essays in biochemistry},
 file = {2016{\_}Koczula{\_}Lateral flow assays:Attachments/2016{\_}Koczula{\_}Lateral flow assays.pdf:application/pdf}
}


@book{Koltzenburg.2013,
 author = {Koltzenburg, Sebastian and Maskos, Michael and Nuyken, Oskar and M{\"u}lhaupt, Rolf},
 year = {2013},
 title = {Polymere: Synthese, Eigenschaften und Anwendungen},
 url = {http://nbn-resolving.org/urn:nbn:de:bsz:31-epflicht-1597255},
 address = {Berlin, Heidelberg},
 publisher = {{Springer Berlin Heidelberg}},
 isbn = {978-3-642-34773-3},
 file = {2014{\_}Koltzenburg{\_}Polymere:Attachments/2014{\_}Koltzenburg{\_}Polymere.pdf:application/pdf}
}


@book{Kondepudi.2008,
 author = {Kondepudi, Dilip},
 year = {2008},
 title = {Introduction to modern thermodynamics},
 url = {http://www.loc.gov/catdir/enhancements/fy0805/2007044834-d.html},
 price = {GBP 80.00 (hbk.)},
 keywords = {non-equilibrium thermodynamics;Thermodynamics},
 address = {Chichester},
 publisher = {Wiley},
 isbn = {978-0-470-01599-5},
 file = {2008{\_}Kondepudi{\_}Introduction to Modern Thermodynamics:Attachments/2008{\_}Kondepudi{\_}Introduction to Modern Thermodynamics.pdf:application/pdf}
}


@article{Kong.2020,
 author = {Kong, Xiao and Shu, Guiming and Lu, Xiaolong and Wu, Chunrui and Gai, Yu},
 year = {2020},
 title = {Manipulating membrane surface porosity via deep insight into surfactants during nonsolvent induced phase separation},
 keywords = {Flat sheet membrane;Nonsolvent Induced Phase Separation (NIPS);Surfactant},
 pages = {118358},
 pagination = {page},
 volume = {611},
 issn = {03767388},
 journal = {Journal of Membrane Science},
 doi = {10.1016/j.memsci.2020.118358},
 file = {2020{\_}Kong{\_}Manipulating membrane surface porosity via deep insight into surfactants during NIPS:Attachments/2020{\_}Kong{\_}Manipulating membrane surface porosity via deep insight into surfactants during NIPS.pdf:application/pdf}
}


@article{Koningsveld.1968,
 author = {Koningsveld, R. and Staverman, A. J.},
 year = {1968},
 title = {Liquid--liquid phase separation in multicomponent polymer solutions. I. Statement of the problem and description of methods of calculation},
 keywords = {Correlation;Liquid-Liquid phase separation},
 pages = {305--323},
 pagination = {page},
 volume = {6},
 number = {2},
 issn = {04492978},
 journal = {Journal of Polymer Science Part A-2: Polymer Physics},
 doi = {10.1002/pol.1968.160060201},
 file = {1968{\_}Koningsveld{\_}Liquid--liquid phase separation in multicomponent polymer solutions. I. Statement of the problem and description of methods of calculation:Attachments/1968{\_}Koningsveld{\_}Liquid--liquid phase separation in multicomponent polymer solutions. I. Statement of the problem and description of methods of calculation.pdf:application/pdf}
}


@article{Koningsveld.1968b,
 author = {Koningsveld, R. and Staverman, A. J.},
 year = {1968},
 title = {Liquid--liquid phase separation in multicomponent polymer solutions. II. The critical state},
 keywords = {Correlation;Liquid-Liquid phase separation},
 pages = {325--347},
 pagination = {page},
 volume = {6},
 number = {2},
 issn = {04492978},
 journal = {Journal of Polymer Science Part A-2: Polymer Physics},
 doi = {10.1002/pol.1968.160060202},
 file = {1968{\_}Koningsveld{\_}Liquid--liquid phase separation in multicomponent polymer solutions. II. The critical state:Attachments/1968{\_}Koningsveld{\_}Liquid--liquid phase separation in multicomponent polymer solutions. II. The critical state.pdf:application/pdf}
}


@article{Koningsveld.1968c,
 author = {Koningsveld, R. and Staverman, A. J.},
 year = {1968},
 title = {Liquid--liquid phase separation in multicomponent polymer solutions. III. Cloud-point curves},
 keywords = {Cloud Point thermisch;Cloud Point Titration;Correlation;Liquid-Liquid phase separation},
 pages = {349--366},
 pagination = {page},
 volume = {6},
 number = {2},
 issn = {04492978},
 journal = {Journal of Polymer Science Part A-2: Polymer Physics},
 doi = {10.1002/pol.1968.160060203},
 file = {1968{\_}Koningsveld{\_}Liquid--liquid phase separation in multicomponent polymer solutions. III. Cloud-point curves:Attachments/1968{\_}Koningsveld{\_}Liquid--liquid phase separation in multicomponent polymer solutions. III. Cloud-point curves.pdf:application/pdf}
}


@article{Koningsveld.1972,
 author = {Koningsveld, R.},
 year = {1972},
 title = {Liquid-Liquid Equilibria in Quasi-ternary Systems},
 url = {https://chempap.org/file_access.php?file=263a263.pdf},
 keywords = {Flory-Huggins Theory;Thermodynamics},
 urldate = {2024-06-03},
 pages = {263--287},
 pagination = {page},
 number = {26},
 journal = {Chemical Papers},
 file = {1972{\_}Koningsveld{\_}Liquid-Liquid Equilibria in Quasi-ternary Systems:Attachments/1972{\_}Koningsveld{\_}Liquid-Liquid Equilibria in Quasi-ternary Systems.pdf:application/pdf}
}


@book{Kools.1998,
 author = {Kools, W.F.C},
 year = {1998},
 title = {Membrane formation by phase inversion in multicomponent polymer systems: Mechanisms and morphologies},
 keywords = {Berghman's point},
 address = {[S.l.},
 publisher = {s.n.]},
 isbn = {9036510961},
 file = {1998{\_}Kools{\_}Membrane formation by phase inversion in multicomponent polymer systems:Attachments/1998{\_}Kools{\_}Membrane formation by phase inversion in multicomponent polymer systems.pdf:application/pdf}
}


@book{Kostorz.2001,
 author = {Kostorz, Gernot},
 year = {2001},
 title = {Phase Transformations in Materials},
 keywords = {Nucleation {\&} Growth (NG);Spinodal Decomposition (SD)},
 publisher = {Wiley},
 isbn = {9783527302567},
 file = {2001{\_}Kostorz{\_}Phase Transformations in Materials:Attachments/2001{\_}Kostorz{\_}Phase Transformations in Materials.pdf:application/pdf}
}


@article{Kota.2014,
 author = {Kota, Arun K. and Kwon, Gibum and Tuteja, Anish},
 year = {2014},
 title = {The design and applications of superomniphobic surfaces},
 keywords = {Omniphobic;Wettability},
 pages = {e109-e109},
 pagination = {page},
 volume = {6},
 number = {7},
 issn = {1884-4049},
 journal = {NPG Asia Materials},
 doi = {10.1038/am.2014.34},
 file = {2014{\_}Kota{\_}The design and applications of superomniphobic surfaces:Attachments/2014{\_}Kota{\_}The design and applications of superomniphobic surfaces.pdf:application/pdf}
}


@article{Krantz.1986,
 author = {Krantz, William B. and Ray, Roderick J. and Sani, Robert L. and Gleason, kevin J.},
 year = {1986},
 title = {Theoretical study of the transport processes occurring during the evaporation step in asymmetric membrane casting},
 keywords = {Modeling;Vapor-induced phase separation (VIPS)},
 pages = {11--36},
 pagination = {page},
 volume = {29},
 number = {1},
 issn = {03767388},
 journal = {Journal of Membrane Science},
 doi = {10.1016/S0376-7388(00)82016-5},
 file = {1986{\_}Krantz{\_}Theoretical study of the transport processes occurring during the evaporation step in asymmetric membrane casting:Attachments/1986{\_}Krantz{\_}Theoretical study of the transport processes occurring during the evaporation step in asymmetric membrane casting.pdf:application/pdf}
}


@article{Krantz.2010,
 author = {Krantz, William B. and Greenberg, Alan R. and Hellman, Diana J.},
 year = {2010},
 title = {Dry-casting: Computer simulation, sensitivity analysis, experimental and phenomenological model studies},
 keywords = {Cellulose Acetate (CA);Evaporation Induced Phase Separation (EIPS);Modeling;Vapor-induced phase separation (VIPS)},
 pages = {178--188},
 pagination = {page},
 volume = {354},
 number = {1-2},
 issn = {03767388},
 journal = {Journal of Membrane Science},
 doi = {10.1016/j.memsci.2010.02.051},
 file = {2010{\_}Krantz{\_}Dry-casting Computer simulation, sensitivity analysis, experimental and phenomenological model studies:Attachments/2010{\_}Krantz{\_}Dry-casting Computer simulation, sensitivity analysis, experimental and phenomenological model studies.pdf:application/pdf}
}


@article{Kratz.2001,
 author = {Kratz, Karl and Hellweg, Thomas and Eimer, Wolfgang},
 year = {2001},
 title = {Structural changes in PNIPAM microgel particles as seen by SANS, DLS, and EM techniques},
 keywords = {Dynamic Light Scattering (DLS);Small Angle Neutron Scattering (SANS)},
 pages = {6631--6639},
 pagination = {page},
 volume = {42},
 number = {15},
 issn = {00323861},
 journal = {Polymer},
 file = {2001{\_}Kratz{\_}Structural changes in PNIPAM microgel particles as seen by SANS, DLS, and EM techniques:Attachments/2001{\_}Kratz{\_}Structural changes in PNIPAM microgel particles as seen by SANS, DLS, and EM techniques.pdf:application/pdf}
}


@book{Kroll.2016,
 author = {Kroll, Andreas},
 year = {2016},
 title = {Computational Intelligence: Probleme, Methoden und technische Anwendungen},
 keywords = {Mathematics;Matlab},
 publisher = {{De Gruyter}},
 isbn = {9783110401776},
 doi = {10.1515/9783110401776},
 file = {2016{\_}Kroll{\_}Computational Intelligence:Attachments/2016{\_}Kroll{\_}Computational Intelligence.pdf:application/pdf}
}


@book{Kromidas.2000,
 author = {Kromidas, Stavros and Ermer, Joachim},
 year = {2000},
 title = {Handbuch Validierung in der Analytik: Wirtschaftlichkeit, praktische Fallbeispiele, Alternativen, Checklisten},
 price = {DM 228.00},
 keywords = {Validation},
 address = {Weinheim},
 publisher = {Wiley-VCH},
 isbn = {978-3-527-29811-2},
 file = {2000{\_}Kromidas{\_}Handbuch Validierung in der Analytik:Attachments/2000{\_}Kromidas{\_}Handbuch Validierung in der Analytik.pdf:application/pdf}
}


@misc{Kruse.2018,
 abstract = {Obwohl die Gastrennung mit Kohlenstoffmembranen mittlerweile ein etabliertes Gebiet der Membranforschung darstellt und Kohlen-stoffmembranen generell geeignet f{\"u}r den Einsatz unter Hochdruckbedingungen sind, liegen bisher nur wenige Ver{\"o}ffentlichungen zur Untersuchung ihres Trennverhaltens oberhalb von 2 MPa vor. Auch die etablierten Stofftransportmodelle zur Beschreibung von por{\"o}sen Membranen bilden die bisher publizierten Messergebnisse f{\"u}r hohe Dr{\"u}cke nicht zufriedenstellend ab. Die Erforschung der Hochdruck-gastrennung mit Kohlenstoffmembranen zielt mittelfristig auf den industriellen Einsatz dieser Membranen ab. Hierf{\"u}r muss eine fun-dierte wissenschaftliche Basis geschaffen werden. Die Einf{\"u}hrung von Membranen f{\"u}r die Trennung von Gemischen unter extremen Prozessbedingungen w{\"u}rde insbesondere in der chemischen Indust-rie neue effiziente Prozesse erm{\"o}glichen.

Diese Arbeit betrachtet das Trennverhalten von Kohlenstoff-membranen bei hohen Dr{\"u}cken und Temperaturen bis zu 450 K. Mit einer in Rahmen dieser Arbeit entwickelten Versuchsanlage wurden CO2-Mischungen und Einzelgasfl{\"u}sse unterschiedlicher Gase und die Selektivit{\"a}t f{\"u}r verschiedene CO2-Gasgemische bei Feeddr{\"u}cken bis 20 MPa und Transmembrandr{\"u}cken bis 7 MPa vermessen. Das Adsorptionsgleichgewicht der untersuchten Gase auf dem Membranmaterial wurde bis zu einem Druck von 10 MPa gravimetrisch und volumetrisch ermittelt. F{\"u}r die Beschreibung des Stofftransportes durch die Membran wurde ein neuer Ansatz auf Basis der Maxwell-Stefan-Diffusion entwickelt, der den Stofftransport bei Hochdruckbedingungen f{\"u}r die untersuchten Membranen und Gase bzw. Gasmischungen beschreiben kann. Auf Basis der experimentellen Ergebnisse aus Permeations- und Adsorptionsmessungen wurden die Modellparameter ermittelt, die die vorhandenen Wechselwirkungen zwischen dem Fluid und der Membran sowie zwischen den Gemischkomponenten beschreiben.

Dar{\"u}ber hinaus wurde eine weitere Apparatur entwickelt, die es erm{\"o}glicht, die Quellung des Kohlenstoffmembranmaterials bei hohen Dr{\"u}cken zu vermessen. Die Ergebnisse der Quellungsmes-sung zeigen f{\"u}r Sauerstoff eine Volumenzunahme von bis zu 0,2 {\%} des Kohlenstoffmaterials. Eine Absch{\"a}tzung zur {\"A}nderung der Porengr{\"o}{\ss}e legt nahe, dass die Quellung f{\"u}r die Permeanz bei hohen Dr{\"u}cken nicht vernachl{\"a}ssigt werden kann. Dieser Einfluss wird auch durch die experimentellen Ergebnisse f{\"u}r den Stofftransport durch die Membran best{\"a}tigt.

Generell kann gezeigt werden, dass Kohlenstoffmembranen f{\"u}r die Gastrennung bei hohen Dr{\"u}cken und Temperaturen geeignet sind. Damit der Trennfaktor nicht durch das treibende Potential limitiert wird, ist es aber essentiell, den Prozess bei hohen Trans-membrandr{\"u}cken zu betreiben. Daher ist eine hohe mechanische Festigkeit der Membranen erforderlich. Die in dieser Arbeit unter-suchten, als Kompositmembranen ausgef{\"u}hrten, Kohlenstoffmemb-ranen, wie auch die meisten in Publikationen erw{\"a}hnten asymmetrischen Hohlfasermembranen, weisen die aktive Schicht auf der Innenseite des Rohres bzw. der Hohlfaser auf. Der Druckbereich bei dem diese Membranen eingesetzt werden k{\"o}nnen, wird bei einer Druckbeaufschlagung auf der Innenseite durch die Festigkeit dieser Membranen erheblich limitiert. Eine au{\ss}enseitige Trennschicht w{\"u}rde diese Problematik beseitigen, da die keramischen Werkstoffe eine vielfache Druckfestigkeit gegen{\"u}ber ihrer Zugfestigkeit aufweisen.

Gas separation with carbon membranes has become well-established in the field of membrane research. Although carbon membranes are excellently suited for operation at high pressure, little research has been published on the separation characteristics at 2 MPa and above. Furthermore, the established transport models for porous membranes are inadequate to describe mass transport at high pressure in carbon membranes. In the medium term, the research aims at introducing carbon membranes for high pressure separation in industrial applications. Therefore, a profound scientific basis has to be established. The introduction of membrane separation for high pressure and high temperature application would lead to new efficient processes, especially in the chemical industry.

This work investigates the selective transport behaviour in car-bon membranes at high pressure and temperature of up to 450 K. For this purpose, a membrane test plant was developed to conduct separation experiments. Different CO2 containing gas mixtures at feed pressure up to 20 MPa and transmembrane pressures up to 7 MPa have been experimentally investigated. The adsorption equilibrium of the mixture components were obtained for a pressure of up to 10 MPa by gravimetric and volumetric measurement. A new approach based on the Maxwell--Stefan diffusion was developed to model high pressure mass transfer for the investigated gases and mixtures in carbon membranes. Model parameters to describe the fluid-fluid as well as the fluid-membrane interactions were obtained, based on the results from the permeation and adsorption experiments.

In order to allow measuring the swelling of the carbon mem-brane material at up to 20 MPa a novel apparatus was developed und used to obtain measurements. The results show for a high pres-sure oxygen atmosphere a swelling of up to 0.2 {\%}. An estimation of the pore size change indicates that the swelling is not negligible for transport properties of the membrane at high pressure. This influ-ence of the swelling effect is supported by the results of the permea-tion experiments as well.

In general, it can be shown that carbon membranes are suitable for high pressure and high temperature gas separation. To avoid a limitation of the separation factor by the driving potential, it is essential to operate the separation process at a high transmembrane pressure. Therefore, a high mechanical strength of the membrane is required. The composite membranes, investigated in this work, as well as most asymmetric hollow fibre carbon membranes have the separation layer on the inside. The pressure range for these membranes is considerably reduced compared to membranes with an outside separation layer because of the material properties of carbon and ceramics.},
 author = {Kruse, Nicolas},
 date = {2018},
 title = {Experimentelle Analyse und Modellierung des Stofftransportes durch Kohlenstoffmembranen bei der Hochdruckgastrennung},
 keywords = {Flat sheet membrane;Hollow fiber;Mass transfer;Modeling},
 publisher = {{Technische Universit{\"a}t Berlin}},
 doi = {10.14279/depositonce-7390},
 file = {2018{\_}Kruse{\_}Experimentelle Analyse und Modellierung des Stofftransportes durch Kohlenstoffmembranen bei der Hochdruckgastrennung:Attachments/2018{\_}Kruse{\_}Experimentelle Analyse und Modellierung des Stofftransportes durch Kohlenstoffmembranen bei der Hochdruckgastrennung.pdf:application/pdf}
}


@book{Kuhn.2013,
 author = {Kuhn, Max and Johnson, Kjell},
 year = {2013},
 title = {Applied predictive modeling},
 keywords = {Design of experiment (DoE);Modeling},
 address = {New York, NY},
 publisher = {Springer},
 isbn = {978-1-4614-6849-3},
 series = {Statistics Life sciences, medicine, health sciences},
 file = {2013{\_}Kuhn{\_}Applied Predictive Modeling:Attachments/2013{\_}Kuhn{\_}Applied Predictive Modeling.pdf:application/pdf}
}


@article{Kumar.2017,
 author = {Kumar, Chandan and Viswanath, P.},
 year = {2017},
 title = {Solvent driven polymorphism in Langmuir and Langmuir Schaefer film of poly(vinylidene fluoride)},
 keywords = {Acetone;Crystallization;Dimethyl sulfoxide (DMSO);Dimethylformamide (DMF);Fourier Transform Infrared (FTIR);Hansen/Hildebrand Solubility Parameter (HSP);Poly(vinylidene fluoride) (PVDF);Polymorph;Scanning Electron Microscope (SEM);Tetrahydrofuran (THF);X-ray diffraction (XRD)},
 pages = {132--142},
 pagination = {page},
 volume = {86},
 issn = {00143057},
 journal = {European Polymer Journal},
 doi = {10.1016/j.eurpolymj.2016.11.021},
 file = {2016{\_}Kumar{\_}Solvent driven polymorphism in Langmuir and Langmuir Schaefer film of poly(vinylidene fluoride):Attachments/2016{\_}Kumar{\_}Solvent driven polymorphism in Langmuir and Langmuir Schaefer film of poly(vinylidene fluoride).pdf:application/pdf}
}


@article{Kuo.2008,
 author = {Kuo, Chun-Yin and Lin, Hui-Ni and Tsai, Hui-An and Wang, Da-Ming and Lai, Juin-Yih},
 year = {2008},
 title = {Fabrication of a high hydrophobic PVDF membrane via nonsolvent induced phase separation},
 keywords = {Alcohol;Butanol;Contact angle (CA);Direct contact membrane distillation (DCMD);Dual-bath;Ethanol;Light transmittance (turbidity);Methanol;Nonsolvent Induced Phase Separation (NIPS);Poly(vinylidene fluoride) (PVDF);Porometry;Propanol;Scanning Electron Microscope (SEM);Skinless;Water},
 pages = {40--47},
 pagination = {page},
 volume = {233},
 number = {1-3},
 issn = {00119164},
 journal = {Desalination},
 doi = {10.1016/j.desal.2007.09.025},
 file = {2008{\_}Kuo{\_}Fabrication of a high hydrophobic PVDF membrane via nonsolvent induced phase separation:Attachments/2008{\_}Kuo{\_}Fabrication of a high hydrophobic PVDF membrane via nonsolvent induced phase separation.pdf:application/pdf}
}


@article{Kuo.2008b,
 author = {Kuo, Chun-Yin and Su, Shiun-Lian and Tsai, Hui-An and Su, Yu-Shen and Wang, Da-Ming and Lai, Juin-Yih},
 year = {2008},
 title = {Formation and evolution of a bicontinuous structure of PMMA membrane during wet immersion process},
 keywords = {Alcohol;Flat sheet membrane;Fourier Transform Infrared Microscopy (FTIRM);Kinetics;Light transmittance (turbidity);Nonsolvent Induced Phase Separation (NIPS);Phase diagram;Polymethylmethacrylate (PMMA);Scanning Electron Microscope (SEM)},
 pages = {187--194},
 pagination = {page},
 volume = {315},
 number = {1-2},
 issn = {03767388},
 journal = {Journal of Membrane Science},
 doi = {10.1016/j.memsci.2008.02.034},
 file = {2008{\_}Kuo{\_}Formation and evolution of a bicontinuous structure of PMMA membrane during wet immersion process:Attachments/2008{\_}Kuo{\_}Formation and evolution of a bicontinuous structure of PMMA membrane during wet immersion process.pdf:application/pdf;2008{\_}Kuo{\_}Formation and evolution of a bicontinuous structure of PMMA membrane during wet immersion process:Attachments/2008{\_}Kuo{\_}Formation and evolution of a bicontinuous structure of PMMA membrane during wet immersion process.pdf:application/pdf}
}


@article{Kurada.2017,
 author = {Kurada, Krishnasri V. and De, Sirshendu},
 year = {2017},
 title = {Modeling of solution thermodynamics: A method for tuning the properties of blend polymeric membranes},
 keywords = {Flat sheet membrane;Flory-Huggins Theory;Modeling;Morphology;Phase diagram;Polyurethane (PU);Quaternary System;Thermodynamics},
 pages = {485--495},
 pagination = {page},
 volume = {540},
 issn = {03767388},
 journal = {Journal of Membrane Science},
 doi = {10.1016/j.memsci.2017.06.049},
 file = {2017{\_}Kurada{\_}Modeling of solution thermodynamics A method for tuning the properties of blend polymeric membranes:Attachments/2017{\_}Kurada{\_}Modeling of solution thermodynamics A method for tuning the properties of blend polymeric membranes.pdf:application/pdf}
}


@article{Kurada.2018,
 author = {Kurada, Krishnasri V. and De, Sirshendu},
 year = {2018},
 title = {Role of thermodynamic and kinetic interaction of poly(vinylidene fluoride) with various solvents for tuning phase inversion membranes},
 keywords = {Acetone;Continuum models;Dimethylacetamide (DMAc);Dimethylformamide (DMF);Flory-Huggins Theory;Kinetics;Modeling;N-Methyl-2-pyrrolidone (NMP);Nonsolvent Induced Phase Separation (NIPS);Phase diagram;Poly(vinylidene fluoride) (PVDF);Thermodynamics;Water},
 pages = {1062--1073},
 pagination = {page},
 volume = {58},
 number = {7},
 issn = {0032-3888},
 journal = {Polymer Engineering {\&} Science},
 doi = {10.1002/pen.24666},
 file = {Figure{\_}2:Attachments/Figure{\_}2.pptx:application/vnd.openxmlformats-officedocument.presentationml.presentation;2018{\_}Kurada{\_}Role of thermodynamic and kinetic interaction of poly(vinylidene fluoride) with various solvents for tuning phase inversion membranes:Attachments/2018{\_}Kurada{\_}Role of thermodynamic and kinetic interaction of poly(vinylidene fluoride) with various solvents for tuning phase inversion membranes.pdf:application/pdf}
}


@article{Lacouture.2008,
 author = {Lacouture, Yves and Cousineau, Denis},
 year = {2008},
 title = {How to use MATLAB to fit the ex-Gaussian and other probability functions to a distribution of response times},
 keywords = {Mathematics;Matlab;Modeling},
 pages = {35--45},
 pagination = {page},
 volume = {4},
 number = {1},
 journal = {Tutorials in Quantitative Methods for Psychology},
 doi = {10.20982/tqmp.04.1.p035},
 file = {2008{\_}Lacouture{\_}How to use MATLAB to fit the ex-Gaussian and other probability functions to a distribution of response times:Attachments/2008{\_}Lacouture{\_}How to use MATLAB to fit the ex-Gaussian and other probability functions to a distribution of response times.pdf:application/pdf}
}


@article{Lai.1998,
 author = {Lai, Juin-Yih and Lin, Shun-Fu and Lin, Fung-Ching and Wang, Da-Ming},
 year = {1998},
 title = {Construction of ternary phase diagrams in nonsolvent/solvent/PMMA systems},
 keywords = {Binodal;Cloud Point Titration;Flory-Huggins Theory;Interaction Parameter;Liquid-Liquid phase separation;Modeling;Phase diagram;Polydispersity index (PDI);Polymethylmethacrylate (PMMA)},
 pages = {607--615},
 pagination = {page},
 volume = {36},
 number = {4},
 issn = {0887-6266},
 journal = {Journal of Polymer Science Part B: Polymer Physics},
 file = {1998{\_}Lai{\_}Construction of ternary phase diagrams in nonsolventsolventPMMA systems:Attachments/1998{\_}Lai{\_}Construction of ternary phase diagrams in nonsolventsolventPMMA systems.pdf:application/pdf}
}


@article{Laity.2001,
 author = {Laity, P.R and Glover, P.M and Barry, A. and Hay, J.N},
 year = {2001},
 title = {Studies of non-solvent induced polymer coagulation by magnetic resonance imaging},
 keywords = {Magnetic resonance imaging (MRI);Nonsolvent Induced Phase Separation (NIPS);Phase Separation},
 pages = {7701--7710},
 pagination = {page},
 volume = {42},
 number = {18},
 issn = {00323861},
 journal = {Polymer},
 doi = {10.1016/S0032-3861(01)00222-1},
 file = {2001{\_}Laity{\_}Studies of non-solvent induced polymer coagulation by magnetic resonance imaging:Attachments/2001{\_}Laity{\_}Studies of non-solvent induced polymer coagulation by magnetic resonance imaging.pdf:application/pdf}
}


@article{Laity.2002,
 author = {Laity, P.R and Glover, P.M and Hay, J.N},
 year = {2002},
 title = {Composition and phase changes observed by magnetic resonance imaging during non-solvent induced coagulation of cellulose},
 keywords = {Composition Path;Diffusion;Heat transfer;Kinetics;Magnetic resonance imaging (MRI);Modeling;Nonsolvent Induced Phase Separation (NIPS);Relaxation time;Structure evolution},
 pages = {5827--5837},
 pagination = {page},
 volume = {43},
 number = {22},
 issn = {00323861},
 journal = {Polymer},
 doi = {10.1016/S0032-3861(02)00531-1},
 file = {2002{\_}Laity{\_}Composition and phase changes observed by magnetic resonance imaging during non-solvent induced coagulation of cellulose:Attachments/2002{\_}Laity{\_}Composition and phase changes observed by magnetic resonance imaging during non-solvent induced coagulation of cellulose.pdf:application/pdf}
}


@article{Lalia.2013,
 author = {Lalia, Boor Singh and Kochkodan, Victor and Hashaikeh, Raed and Hilal, Nidal},
 year = {2013},
 title = {A review on membrane fabrication: Structure, properties and performance relationship},
 keywords = {Crystallization;Evaporation Induced Phase Separation (EIPS);Flat sheet membrane;Modeling;Morphology;Nonsolvent Induced Phase Separation (NIPS);Thermally Induced Phase Separation (TIPS);Vapor-induced phase separation (VIPS)},
 pages = {77--95},
 pagination = {page},
 volume = {326},
 issn = {00119164},
 journal = {Desalination},
 doi = {10.1016/j.desal.2013.06.016},
 file = {2013{\_}Lalia{\_}A review on membrane fabrication Structure, properties and performance relationship:Attachments/2013{\_}Lalia{\_}A review on membrane fabrication Structure, properties and performance relationship.pdf:application/pdf}
}


@article{Lam.1974,
 author = {Lam, S. Y. and Benoit, R. L.},
 year = {1974},
 title = {Some Thermodynamic Properties of the Dimethylsulfoxide--Water and Propylene Carbonate--Water Systems at 25 °C},
 keywords = {Dimethyl sulfoxide (DMSO);Flory-Huggins Theory;Interaction Parameter;Modeling;Water},
 pages = {718--722},
 pagination = {page},
 volume = {52},
 number = {5},
 issn = {0008-4042},
 journal = {Canadian Journal of Chemistry},
 doi = {10.1139/v74-113},
 file = {1974{\_}Lam{\_}Some Thermodynamic Properties of the Dimethylsulfoxide--Water and Propylene Carbonate--Water Systems at 25 °C:Attachments/1974{\_}Lam{\_}Some Thermodynamic Properties of the Dimethylsulfoxide--Water and Propylene Carbonate--Water Systems at 25 °C.pdf:application/pdf}
}


@article{Lambrigger.1996,
 author = {Lambrigger, Markus},
 year = {1996},
 title = {Evaluation of data on the kinetics of isothermal polymer crystallization},
 keywords = {Avrami equation;Crystallization;Modeling;Phase diagram;Solid-liquid phase separation},
 pages = {98--99},
 pagination = {page},
 volume = {36},
 number = {1},
 issn = {0032-3888},
 journal = {Polymer Engineering {\&} Science},
 doi = {10.1002/pen.10389},
 file = {1996{\_}Lambrigger{\_}Evaluation of data on the kinetics of isothermal polymer crystallization:Attachments/1996{\_}Lambrigger{\_}Evaluation of data on the kinetics of isothermal polymer crystallization.pdf:application/pdf}
}


@book{Landau.1987,
 author = {Landau, Lev Davidovi{\v{c}} and Lif{\v{s}}ic, Evgenij M.},
 year = {1987},
 title = {Statistische Physik},
 price = {Gb. : EUR 49.80},
 keywords = {Thermodynamics},
 address = {Berlin},
 edition = {8., berichtigte, von E. M. Lifschitz u. L. P. Pitajewski erg. Aufl.},
 volume = {5},
 publisher = {Akad.-Verl.},
 isbn = {3055000692},
 series = {Lehrbuch der theoretischen Physik / von L. D. Landau E. M. Lifschitz},
 file = {1987{\_}Landau{\_}Statistische Physik Teil 1:Attachments/1987{\_}Landau{\_}Statistische Physik Teil 1.pdf:application/pdf}
}


@book{Landau.1991,
 author = {Landau, Lev Davidovi{\v{c}} and Lif{\v{s}}ic, Evgenij M.},
 year = {1991},
 title = {Elastizit{\"a}tstheorie},
 keywords = {Elasticity},
 address = {Berlin},
 edition = {7., unver{\"a}nd. Aufl.},
 volume = {7},
 publisher = {Akademie-Verl. and Deutsch},
 isbn = {3055005805},
 series = {Lehrbuch der theoretischen Physik / von L. D. Landau E. M. Lifschitz},
 file = {1991{\_}Landau{\_}Elastizit{\"a}tstheorie:Attachments/1991{\_}Landau{\_}Elastizit{\"a}tstheorie.pdf:application/pdf}
}


@book{Landau.1991b,
 author = {Landau, Lev Davidovi{\v{c}} and Lif{\v{s}}ic, Evgenij M.},
 year = {1991},
 title = {Hydrodynamik},
 keywords = {Hydrodynamics},
 address = {Berlin and Thun and Frankfurt am Main},
 edition = {5., {\"u}berarb. Aufl.},
 volume = {6},
 publisher = {Akademie-Verl. and Deutsch},
 isbn = {9783055000706},
 series = {Lehrbuch der theoretischen Physik / von L. D. Landau E. M. Lifschitz},
 file = {1991{\_}Landau{\_}Hydrodynamik:Attachments/1991{\_}Landau{\_}Hydrodynamik.pdf:application/pdf}
}


@article{Langenbach.2014,
 author = {Langenbach, Kai and Browarzik, Dieter and Sailer, Johannes and Enders, Sabine},
 year = {2014},
 title = {New formulation of the lattice cluster theory equation of state for multi-component systems},
 keywords = {Lattice cluster theory (LCT)},
 pages = {196--212},
 pagination = {page},
 volume = {362},
 issn = {03783812},
 journal = {Fluid Phase Equilibria},
 doi = {10.1016/j.fluid.2013.10.009},
 file = {2014{\_}Langenbach{\_}New formulation of the lattice cluster theory equation of state for multi-component systems:Attachments/2014{\_}Langenbach{\_}New formulation of the lattice cluster theory equation of state for multi-component systems.pdf:application/pdf}
}


@article{Langenbach.2016,
 author = {Langenbach, K. and Fischlschweiger, M. and Enders, S.},
 year = {2016},
 title = {Prediction of the solid--liquid--liquid equilibria of linear and branched semi-crystalline poly-ethylene in solutions of diphenyl ether by Lattice Cluster Theory},
 keywords = {Lattice cluster theory (LCT);Liquid-Liquid phase separation;Modeling;Phase diagram;Polyethylene (PE);Solid-liquid phase separation},
 pages = {2717--2723},
 pagination = {page},
 volume = {114},
 number = {18},
 issn = {0026-8976},
 journal = {Molecular Physics},
 doi = {10.1080/00268976.2016.1162864},
 file = {2016{\_}Langenbach{\_}Prediction of the solid--liquid--liquid equilibria of linear and branched semi-crystalline poly-ethylene in solutions of diphenyl ether by Lattice Cluster Theory:Attachments/2016{\_}Langenbach{\_}Prediction of the solid--liquid--liquid equilibria of linear and branched semi-crystalline poly-ethylene in solutions of diphenyl ether by Lattice Cluster Theory.pdf:application/pdf}
}


@article{Laninovic.2005,
 author = {Laninovic, Verica},
 year = {2005},
 title = {Relationship between type of nonsolvent additive and properties of polyethersulfone membranes},
 keywords = {Cloud Point Titration},
 pages = {39--46},
 pagination = {page},
 volume = {186},
 number = {1-3},
 issn = {00119164},
 journal = {Desalination},
 file = {2005{\_}Laninovic{\_}Relationship between type of nonsolvent additive and properties of polyethersulfone membranes:Attachments/2005{\_}Laninovic{\_}Relationship between type of nonsolvent additive and properties of polyethersulfone membranes.pdf:application/pdf}
}


@article{Lau.1991,
 author = {Lau, Wayne W. Y. and Guiver, Michael D. and Matsuura, Takeshi},
 year = {1991},
 title = {Phase separation in carboxylated polysulfone/solvent/water systems},
 keywords = {Cloud Point Titration},
 pages = {3215--3221},
 pagination = {page},
 volume = {42},
 number = {12},
 issn = {0021-8995},
 journal = {Journal of Applied Polymer Science},
 file = {1991{\_}Lau{\_}Phase separation in carboxylated polysulfonesolventwater systems:Attachments/1991{\_}Lau{\_}Phase separation in carboxylated polysulfonesolventwater systems.pdf:application/pdf}
}


@article{Lau.1991b,
 author = {Lau, Wayne W. Y. and Guiver, Michael D. and Matsuura, Takeshi},
 year = {1991},
 title = {Phase separation in polysulfone/solvent/water and polyethersulfone/solvent/water systems},
 keywords = {Cloud Point Titration;Tie line / Konode},
 pages = {219--227},
 pagination = {page},
 volume = {59},
 number = {2},
 issn = {03767388},
 journal = {Journal of Membrane Science},
 file = {1991{\_}Lau{\_}Phase separation in polysulfonesolventwater and polyethersulfonesolventwater systems:Attachments/1991{\_}Lau{\_}Phase separation in polysulfonesolventwater and polyethersulfonesolventwater systems.pdf:application/pdf}
}


@article{Law.1997,
 author = {Law, S. J. and Mukhopadhyay, S. K.},
 year = {1997},
 title = {The construction of a phase diagram for a ternary system used for the wet spinning of acrylic fibers based on a linearized cloudpoint curve correlation},
 keywords = {Cloud Point Titration;Correlation;Linearized Cloud Point relation (LCP);Liquid-Liquid phase separation;Phase diagram},
 pages = {2131--2139},
 pagination = {page},
 volume = {65},
 number = {11},
 issn = {0021-8995},
 journal = {Journal of Applied Polymer Science},
 file = {1997{\_}Law{\_}The Construction of a Phase Diagram for a Ternary System Used for the Wet Spinning of Acrylic Fibers Based on a Linearized Cloudpoint Curve Correlation:Attachments/1997{\_}Law{\_}The Construction of a Phase Diagram for a Ternary System Used for the Wet Spinning of Acrylic Fibers Based on a Linearized Cloudpoint Curve Correlation.pdf:application/pdf}
}


@book{Lawson.2015,
 author = {Lawson, John},
 year = {2015},
 title = {Design and analysis of experiments with R},
 url = {https://www.taylorfrancis.com/books/9780429154522},
 keywords = {Design of experiment (DoE);R},
 address = {Boca Raton and London and New York},
 publisher = {{CRC Press Taylor {\&} Francis Group}},
 isbn = {9780429154522},
 series = {Taylor {\&} Francis eBooks},
 doi = {10.1201/b17883},
 file = {2015{\_}Lawson{\_}Design and Analysis of Experiments with R:Attachments/2015{\_}Lawson{\_}Design and Analysis of Experiments with R.pdf:application/pdf}
}


@article{LeDuc.2011,
 author = {{Le Duc}, Yann and Michau, Mathieu and Gilles, Arnaud and Gence, Valerie and Legrand, Yves-Marie and {van der Lee}, Arie and Tingry, Sophie and Barboiu, Mihail},
 year = {2011},
 title = {Imidazole-quartet water and proton dipolar channels},
 keywords = {Artificial water channels (AWC)},
 pages = {11366--11372},
 pagination = {page},
 volume = {50},
 number = {48},
 journal = {Angewandte Chemie (International ed. in English)},
 doi = {10.1002/anie.201103312},
 file = {2011{\_}Le Duc{\_}Imidazole-quartet water and proton dipolar channels:Attachments/2011{\_}Le Duc{\_}Imidazole-quartet water and proton dipolar channels.pdf:application/pdf;2011{\_}Le Duc{\_}SI{\_}Imidazole-quartet water and proton dipolar channels:Attachments/2011{\_}Le Duc{\_}SI{\_}Imidazole-quartet water and proton dipolar channels.pdf:application/pdf}
}


@article{Lee.2004,
 author = {Lee, Hyuck Jai and Jung, Bumsuk and Kang, Yong Soo and Lee, Hoosung},
 year = {2004},
 title = {Phase separation of polymer casting solution by nonsolvent vapor},
 keywords = {Cloud Point Titration;Multi-Angle Laser Light Scattering (MALLS);Optical Microscopy (OM);Rheometry;Vapor-induced phase separation (VIPS);Viscoelastic phase separation (VPS);Viscosity},
 pages = {103--112},
 pagination = {page},
 volume = {245},
 number = {1-2},
 issn = {03767388},
 journal = {Journal of Membrane Science},
 doi = {10.1016/j.memsci.2004.08.006},
 file = {2004{\_}Lee{\_}Phase separation of polymer casting solution by nonsolvent vapor:Attachments/2004{\_}Lee{\_}Phase separation of polymer casting solution by nonsolvent vapor.pdf:application/pdf}
}


@article{Lee.2006,
 author = {Lee, Hanyong and Chaudhuri, Siladitya Ray and Krantz, William B. and Hwang, Sun-Tak},
 year = {2006},
 title = {A model for evaporative casting of polymeric membranes incorporating convection due to density changes},
 keywords = {Evaporation Induced Phase Separation (EIPS);Modeling;Vapor-induced phase separation (VIPS)},
 pages = {161--172},
 pagination = {page},
 volume = {284},
 number = {1-2},
 issn = {03767388},
 journal = {Journal of Membrane Science},
 doi = {10.1016/j.memsci.2006.07.032},
 file = {2006{\_}Lee{\_}A model for evaporative casting of polymeric membranes incorporating convection due to density changes:Attachments/2006{\_}Lee{\_}A model for evaporative casting of polymeric membranes incorporating convection due to density changes.pdf:application/pdf}
}


@article{Lee.2010,
 author = {Lee, Hanyong and Krantz, William B. and Hwang, Sun-Tak},
 year = {2010},
 title = {A model for wet-casting polymeric membranes incorporating nonequilibrium interfacial dynamics, vitrification and convection},
 keywords = {Convection;Modeling;non-equilibrium thermodynamics;Nonsolvent Induced Phase Separation (NIPS);Vitrification},
 pages = {74--85},
 pagination = {page},
 volume = {354},
 number = {1-2},
 issn = {03767388},
 journal = {Journal of Membrane Science},
 doi = {10.1016/j.memsci.2010.02.066},
 file = {2010{\_}Lee{\_}Diss{\_}A Model for Dry- and Wet-Casting of Polymeric Membranes incorporating Convection due to Densification:Attachments/2010{\_}Lee{\_}Diss{\_}A Model for Dry- and Wet-Casting of Polymeric Membranes incorporating Convection due to Densification.pdf:application/pdf;2010{\_}Lee{\_}A model for wet-casting polymeric membranes incorporating nonequilibrium interfacial dynamics, vitrification and convection:Attachments/2010{\_}Lee{\_}A model for wet-casting polymeric membranes incorporating nonequilibrium interfacial dynamics, vitrification and convection.pdf:application/pdf}
}


@book{LeVeque.1992,
 author = {LeVeque, Randall J.},
 year = {1992},
 title = {Numerical methods for conservation laws},
 price = {ca. DM 44.00, ca. sfr 38.00 ((Basel ... brosch.))},
 keywords = {Modeling},
 address = {Basel and Boston and Berlin},
 publisher = {Birkh{\"a}user},
 isbn = {3-7643-2723-5},
 series = {Lectures in mathematics},
 file = {1992{\_}LeVeque{\_}Numerical Methods for Conservation Laws:Attachments/1992{\_}LeVeque{\_}Numerical Methods for Conservation Laws.pdf:application/pdf}
}


@article{Li.1996,
 author = {Li, S.-G. and {van den Boomgaard}, Th. and Smolders, C. A. and Strathmann, H.},
 year = {1996},
 title = {Physical Gelation of Amorphous Polymers in a Mixture of Solvent and Nonsolvent},
 keywords = {Berghman's point;Flat sheet membrane;Gelation;Gelation boundary;Nonsolvent Induced Phase Separation (NIPS)},
 pages = {2053--2059},
 pagination = {page},
 volume = {29},
 number = {6},
 issn = {0024-9297},
 journal = {Macromolecules},
 doi = {10.1021/ma9508966},
 file = {1996{\_}Li{\_}Physical Gelation of Amorphous Polymers in a Mixture of Solvent and Nonsolvent:Attachments/1996{\_}Li{\_}Physical Gelation of Amorphous Polymers in a Mixture of Solvent and Nonsolvent.pdf:application/pdf}
}


@article{Li.2006,
 author = {Li, Dongmei and Krantz, William B. and Greenberg, Alan R. and Sani, Robert L.},
 year = {2006},
 title = {Membrane formation via thermally induced phase separation (TIPS): Model development and validation},
 keywords = {Modeling;Solid-liquid phase separation;Thermally Induced Phase Separation (TIPS)},
 pages = {50--60},
 pagination = {page},
 volume = {279},
 number = {1-2},
 issn = {03767388},
 journal = {Journal of Membrane Science},
 doi = {10.1016/j.memsci.2005.11.036},
 file = {2006{\_}Li{\_}Membrane formation via thermally induced phase separation (TIPS) Model development and validation:Attachments/2006{\_}Li{\_}Membrane formation via thermally induced phase separation (TIPS) Model development and validation.pdf:application/pdf}
}


@article{Li.2008,
 author = {Li, Jing-Feng and Xu, Zhen-Liang and Yang, Hu},
 year = {2008},
 title = {Microporous polyethersulfone membranes prepared under the combined precipitation conditions with non-solvent additives},
 keywords = {Diffusion;Dimethylacetamide (DMAc);Flat sheet membrane;Kinetics;Light transmittance (turbidity);Liquid-Liquid phase separation;Morphology;Nonsolvent Induced Phase Separation (NIPS);Nucleation {\&} Growth (NG);Polyethersulfone (PESU);Quaternary System;Scanning Electron Microscope (SEM);Vapor-induced phase separation (VIPS);Viscosity},
 pages = {251--257},
 pagination = {page},
 volume = {19},
 number = {4},
 issn = {10427147},
 journal = {Polymers for Advanced Technologies},
 doi = {10.1002/pat.982},
 file = {2008{\_}Li{\_}Microporous polyethersulfone membranes prepared under the combined precipitation conditions with non-solvent additives:Attachments/2008{\_}Li{\_}Microporous polyethersulfone membranes prepared under the combined precipitation conditions with non-solvent additives.pdf:application/pdf}
}


@article{Li.2008b,
 author = {Li, Xianfeng and Wang, Yonggang and Lu, Xiaolong and Xiao, Changfa},
 year = {2008},
 title = {Morphology changes of polyvinylidene fluoride membrane under different phase separation mechanisms},
 keywords = {Dibutyl phthalate (DBP);Dimethylacetamide (DMAc);Ethanol;Morphology;Nonsolvent Induced Phase Separation (NIPS);Poly(vinylidene fluoride) (PVDF);Thermally Induced Phase Separation (TIPS)},
 pages = {477--482},
 pagination = {page},
 volume = {320},
 number = {1-2},
 issn = {03767388},
 journal = {Journal of Membrane Science},
 doi = {10.1016/j.memsci.2008.04.033},
 file = {2008{\_}Li{\_}Morphology changes of polyvinylidene fluoride membrane under different phase separation mechanisms:Attachments/2008{\_}Li{\_}Morphology changes of polyvinylidene fluoride membrane under different phase separation mechanisms.pdf:application/pdf}
}


@article{Li.2010,
 author = {Li, Chia-Ling and Wang, Da-Ming and Deratani, Andr{\'e} and Qu{\'e}mener, Damien and Bouyer, Denis and Lai, Juin-Yih},
 year = {2010},
 title = {Insight into the preparation of poly(vinylidene fluoride) membranes by vapor-induced phase separation},
 keywords = {Crystallization;Dimethylacetamide (DMAc);Dimethylformamide (DMF);Dope pre-crystallization;Flat sheet membrane;Fourier Transform Infrared - Attenuated Total Reflectance (FTIR-ATR);Gelation;Hexamethylphosphoramide (HMPA);Mechanical properties;Morphology;Poly(vinylidene fluoride) (PVDF);Polymorph;Pore Connectivity;Porometry;Porosity;Rheometry;Solvation temperature;Vapor-induced phase separation (VIPS)},
 pages = {154--166},
 pagination = {page},
 volume = {361},
 number = {1-2},
 issn = {03767388},
 journal = {Journal of Membrane Science},
 doi = {10.1016/j.memsci.2010.05.064},
 file = {2010{\_}Li{\_}Insight into the preparation of poly(vinylidene fluoride) membranes by vapor-induced phase separation:Attachments/2010{\_}Li{\_}Insight into the preparation of poly(vinylidene fluoride) membranes by vapor-induced phase separation.pdf:application/pdf}
}


@article{Li.2011,
 author = {Li, Qian and Xu, Zhen-Liang and Liu, Min},
 year = {2011},
 title = {Preparation and characterization of PVDF microporous membrane with highly hydrophobic surface},
 keywords = {Contact angle (CA);Dimethylacetamide (DMAc);Dual-bath;Ethanol;Hansen/Hildebrand Solubility Parameter (HSP);Light transmittance (turbidity);Mechanical properties;Morphology;Nonsolvent Induced Phase Separation (NIPS);Permeability;Poly(vinylidene fluoride) (PVDF);Porometry;Scanning Electron Microscope (SEM);Skinless;Solef 1015;Triethylphosphat (TEP);Water},
 pages = {520--531},
 pagination = {page},
 volume = {22},
 number = {5},
 issn = {10427147},
 journal = {Polymers for Advanced Technologies},
 doi = {10.1002/pat.1549},
 file = {2011{\_}Qian{\_}Preparation and characterization of PVDF microporous membrane with highly hydrophobic surface:Attachments/2011{\_}Qian{\_}Preparation and characterization of PVDF microporous membrane with highly hydrophobic surface.pdf:application/pdf}
}


@article{Li.2013,
 abstract = {In the paper, we proposed an evolution process of polyvinylidene fluoride (PVDF) macromolecular aggregation in a mixed solvent through the simple and slow gelation process at room temperature. The mixed solvent is prepared with a room-temperature solvent and a high-temperature solvent. The evolution process can be terminated by quenching and exchanging with nonsolvent in a nonsolvent coagulation bath properly, and then the vivid petal-like nanostructure and microspherulite is formed simultaneously. This hierarchical morphology endows PVDF with superhydrophobic and self-cleaning properties, which is useful to PVDF coating and membrane materials. The evolution processes are investigated through the measurements of differential scanning calorimetry (DSC), X-ray diffraction (XRD). In addition, the rheological properties of solution, dry gel and wet gel, are explored.},
 author = {Li, Xianfeng and Zhou, Chong and Du, Runhong and Li, Nana and Han, Xutong and Zhang, Yufeng and An, Shulin and Xiao, Changfa},
 year = {2013},
 title = {Evolution of polyvinylidene fluoride (PVDF) hierarchical morphology during slow gelation process and its superhydrophobicity},
 keywords = {Contact angle (CA);Crystallization;Differential Scanning Calorimetry (DSC);Dimethylacetamide (DMAc);Gelation;Morphology;Nonsolvent Induced Phase Separation (NIPS);Poly(vinylidene fluoride) (PVDF);Rheometry;Solef 1015;Solef 6010;Structure evolution;X-ray diffraction (XRD)},
 pages = {5430--5435},
 pagination = {page},
 volume = {5},
 number = {12},
 journal = {ACS applied materials {\&} interfaces},
 doi = {10.1021/am401412a},
 file = {2013{\_}Li{\_}Evolution of polyvinylidene fluoride (PVDF) hierarchical morphology during slow gelation process and its superhydrophobicity:Attachments/2013{\_}Li{\_}Evolution of polyvinylidene fluoride (PVDF) hierarchical morphology during slow gelation process and its superhydrophobicity.pdf:application/pdf}
}


@article{Li.2013b,
 author = {Li, Mengyuan and Katsouras, Ilias and Piliego, Claudia and Glasser, Gunnar and Lieberwirth, Ingo and Blom, Paul W. M. and de Leeuw, Dago M.},
 year = {2013},
 title = {Controlling the microstructure of poly(vinylidene-fluoride) (PVDF) thin films for microelectronics},
 keywords = {Dimethylformamide (DMF);Poly(vinylidene fluoride) (PVDF);Viscoelastic phase separation (VPS)},
 pages = {7695},
 pagination = {page},
 volume = {1},
 number = {46},
 issn = {2050-7526},
 journal = {Journal of Materials Chemistry C},
 doi = {10.1039/C3TC31774A},
 file = {2013{\_}Li{\_}Controlling the microstructure of poly(vinylidene-fluoride) (PVDF) thin films for microelectronics:Attachments/2013{\_}Li{\_}Controlling the microstructure of poly(vinylidene-fluoride) (PVDF) thin films for microelectronics.pdf:application/pdf}
}


@article{Li.2024,
 author = {Li, Zhen and Wang, Jianbing and Liu, Shuqin and Li, Jingfeng},
 year = {2024},
 title = {Preparation and modification of PVDF membrane via VIPS method for membrane distillation},
 keywords = {Acetone;LiCl;N-Methyl-2-pyrrolidone (NMP);Poly(vinylidene fluoride) (PVDF);Polymorph;Vapor-induced phase separation (VIPS);Water},
 volume = {14},
 number = {6},
 issn = {2190-5487},
 journal = {Applied Water Science},
 doi = {10.1007/s13201-024-02199-y},
 file = {2024{\_}Li{\_}Preparation and modification of PVDF membrane via VIPS method for membrane distillation:Attachments/2024{\_}Li{\_}Preparation and modification of PVDF membrane via VIPS method for membrane distillation.pdf:application/pdf}
}


@article{Lian.2016,
 author = {Lian, Boyue and Wang, Yuan and Le-Clech, Pierre and Chen, Vicki and Leslie, Greg},
 year = {2016},
 title = {A numerical approach to module design for crossflow vacuum membrane distillation systems},
 keywords = {Computational Fluid Dynamics (CFD);Membrane Distillation (MD)},
 pages = {489--496},
 pagination = {page},
 volume = {510},
 issn = {03767388},
 journal = {Journal of Membrane Science},
 doi = {10.1016/j.memsci.2016.03.041},
 file = {2016{\_}Lian{\_}A numerical approach to module design for crossflow vacuum membrane distillation systems{\_}Supplementary Material:Attachments/2016{\_}Lian{\_}A numerical approach to module design for crossflow vacuum membrane distillation systems{\_}Supplementary Material.pdf:application/pdf;2016{\_}Lian{\_}A numerical approach to module design for crossflow vacuum membrane distillation systems:Attachments/2016{\_}Lian{\_}A numerical approach to module design for crossflow vacuum membrane distillation systems.pdf:application/pdf}
}


@article{Licsandru.2016,
 abstract = {Aquaporins (AQPs) are biological water channels known for fast water transport ($\sim$10(8)-10(9) molecules/s/channel) with ion exclusion. Few synthetic channels have been designed to mimic this high water permeability, and none reject ions at a significant level. Selective water translocation has previously been shown to depend on water-wires spanning the AQP pore that reverse their orientation, combined with correlated channel motions. No quantitative correlation between the dipolar orientation of the water-wires and their effects on water and proton translocation has been reported. Here, we use complementary X-ray structural data, bilayer transport experiments, and molecular dynamics (MD) simulations to gain key insights and quantify transport. We report artificial imidazole-quartet water channels with 2.6 {\AA} pores, similar to AQP channels, that encapsulate oriented dipolar water-wires in a confined chiral conduit. These channels are able to transport $\sim$10(6) water molecules/s, which is within 2 orders of magnitude of AQPs' rates, and reject all ions except protons. The proton conductance is high ($\sim$5 H(+)/s/channel) and approximately half that of the M2 proton channel at neutral pH. Chirality is a key feature influencing channel efficiency.},
 author = {Licsandru, Erol and Kocsis, Istvan and Shen, Yue-xiao and Murail, Samuel and Legrand, Yves-Marie and {van der Lee}, Arie and Tsai, Daniel and Baaden, Marc and Kumar, Manish and Barboiu, Mihail},
 year = {2016},
 title = {Salt-Excluding Artificial Water Channels Exhibiting Enhanced Dipolar Water and Proton Translocation},
 keywords = {Artificial water channels (AWC)},
 pages = {5403--5409},
 pagination = {page},
 volume = {138},
 number = {16},
 journal = {Journal of the American Chemical Society},
 doi = {10.1021/jacs.6b01811},
 file = {2016{\_}Licsandru{\_}Salt-Excluding Artificial Water Channels Exhibiting Enhanced Dipolar Water and Proton Translocation:Attachments/2016{\_}Licsandru{\_}Salt-Excluding Artificial Water Channels Exhibiting Enhanced Dipolar Water and Proton Translocation.pdf:application/pdf}
}


@article{Lin.2002,
 author = {Lin, Kuan-Yin and Wang, Da-Ming and Lai, Juin-Yih},
 year = {2002},
 title = {Nonsolvent-Induced Gelation and Its Effect on Membrane Morphology},
 keywords = {Cloud Point Titration;Diffusion;Flat sheet membrane;Fourier Transform Infrared Microscopy (FTIRM);Gelation;Gelation boundary;Hexamethylphosphoramide (HMPA);Kinetics;Macrovoid;Morphology;Nonsolvent Induced Phase Separation (NIPS);Polymethylmethacrylate (PMMA);Viscoelastic phase separation (VPS);Viscosity;Vitrification;Water},
 pages = {6697--6706},
 pagination = {page},
 volume = {35},
 number = {17},
 issn = {0024-9297},
 journal = {Macromolecules},
 doi = {10.1021/ma020073y},
 file = {2002{\_}Lin{\_}Nonsolvent-Induced Gelation and Its Effect on Membrane Morphology:Attachments/2002{\_}Lin{\_}Nonsolvent-Induced Gelation and Its Effect on Membrane Morphology.pdf:application/pdf}
}


@article{Lin.2003,
 author = {Lin, Dar-Jong and Beltsios, Konstantinos and Chang, Cheng-Liang and Cheng, Liao-Ping},
 year = {2003},
 title = {Fine structure and formation mechanism of particulate phase-inversion poly(vinylidene fluoride) membranes},
 keywords = {Crystallization;Dimethylformamide (DMF);Flat sheet membrane;Gelation boundary;Liquid-Liquid phase separation;Morphology;Nonsolvent Induced Phase Separation (NIPS);Octanol;Phase Separation;Poly(vinylidene fluoride) (PVDF);Scanning Electron Microscope (SEM);Solid-liquid phase separation},
 pages = {1578--1588},
 pagination = {page},
 volume = {41},
 number = {13},
 issn = {0887-6266},
 journal = {Journal of Polymer Science Part B: Polymer Physics},
 doi = {10.1002/polb.10513},
 file = {2003{\_}Lin{\_}Fine structure and formation mechanism of particulate phase-inversion poly(vinylidene fluoride) membranes:Attachments/2003{\_}Lin{\_}Fine structure and formation mechanism of particulate phase-inversion poly(vinylidene fluoride) membranes.pdf:application/pdf}
}


@article{Lin.2004,
 author = {Lin, Dar--Jong and Chang, Cheng--Liang and Chang, Chi--Lin and Chen, Tzung--Chin and Cheng, Liao--Ping},
 year = {2004},
 title = {Fine structure of poly(vinylidene fluoride) membranes prepared by phase inversion from a water/ N --methyl--2--pyrollidone/poly(vinylidene fluoride) system},
 keywords = {Gelation boundary;Liquid-Liquid phase separation;N-Methyl-2-pyrrolidone (NMP);Phase diagram;Poly(vinylidene fluoride) (PVDF);Solid-liquid phase separation;Water},
 pages = {830--842},
 pagination = {page},
 volume = {42},
 number = {5},
 issn = {0887-6266},
 journal = {Journal of Polymer Science Part B: Polymer Physics},
 doi = {10.1002/polb.10774},
 file = {2004{\_}Lin{\_}Fine structure of poly(vinylidene fluoride) membranes prepared by phase inversion from a water N -methyl-2-pyrollidonepoly(vinylidene fluoride) system:Attachments/2004{\_}Lin{\_}Fine structure of poly(vinylidene fluoride) membranes prepared by phase inversion from a water N -methyl-2-pyrollidonepoly(vinylidene fluoride) system.pdf:application/pdf}
}


@article{Lin.2006,
 author = {Lin, Dar-Jong and Beltsios, Konstantinos G. and Young, Tai-Horng and Jeng, Yi-Su and Cheng, Liao-Ping},
 year = {2006},
 title = {Strong effect of precursor preparation on the morphology of semicrystalline phase inversion poly(vinylidene fluoride) membranes},
 keywords = {Differential Scanning Calorimetry (DSC);Dimethylformamide (DMF);Dope pre-crystallization;Flat sheet membrane;Liquid-Liquid phase separation;Morphology;Nonsolvent Induced Phase Separation (NIPS);Octanol;Phase Separation;Poly(vinylidene fluoride) (PVDF);Solid-liquid phase separation;Solvation temperature;X-ray diffraction (XRD)},
 pages = {64--72},
 pagination = {page},
 volume = {274},
 number = {1-2},
 issn = {03767388},
 journal = {Journal of Membrane Science},
 doi = {10.1016/j.memsci.2005.07.043},
 file = {2006{\_}Lin{\_}Strong effect of precursor preparation on the morphology of semicrystalline phase inversion poly(vinylidene fluoride) membranes:Attachments/2006{\_}Lin{\_}Strong effect of precursor preparation on the morphology of semicrystalline phase inversion poly(vinylidene fluoride) membranes.pdf:application/pdf}
}


@article{Lin.2009,
 author = {Lin, Yakai and Tang, Yuan-hui and Ma, Hengyu and Yang, Jian and Tian, Ye and Ma, Wenzhong and Wang, Xiaolin},
 year = {2009},
 title = {Formation of a bicontinuous structure membrane of polyvinylidene fluoride in diphenyl carbonate diluent via thermally induced phase separation},
 keywords = {Poly(vinylidene fluoride) (PVDF);Thermally Induced Phase Separation (TIPS)},
 pages = {1523--1528},
 pagination = {page},
 volume = {114},
 number = {3},
 issn = {0021-8995},
 journal = {Journal of Applied Polymer Science},
 doi = {10.1002/app.30622},
 file = {2009{\_}Lin{\_}Formation of a bicontinuous structure membrane of polyvinylidene fluoride in diphenyl carbonate diluent via thermally induced phase separation:Attachments/2009{\_}Lin{\_}Formation of a bicontinuous structure membrane of polyvinylidene fluoride in diphenyl carbonate diluent via thermally induced phase separation.pdf:application/pdf}
}


@article{Lin.2016,
 author = {Lin, Han-han and Tang, Yuan-hui and Liu, Tian-yin and Matsuyama, Hideto and Wang, Xiao-lin},
 year = {2016},
 title = {Understanding the thermally induced phase separation process via a Maxwell--Stefan model},
 keywords = {Computational Fluid Dynamics (CFD);Continuum models;Hollow fiber;Maxwell-Stefan model;Modeling;Thermally Induced Phase Separation (TIPS)},
 pages = {143--153},
 pagination = {page},
 volume = {507},
 issn = {03767388},
 journal = {Journal of Membrane Science},
 doi = {10.1016/j.memsci.2016.01.049},
 file = {2016{\_}Lin{\_}Understanding the thermally induced phase separation process via a Maxwell--Stefan model:Attachments/2016{\_}Lin{\_}Understanding the thermally induced phase separation process via a Maxwell--Stefan model.pdf:application/pdf}
}


@book{Lipatov.1997,
 author = {Lipatov, I︠U︡. S. and Nesterov, A. E.},
 year = {1997},
 title = {Thermodynamics of polymer blends},
 url = {https://ebookcentral.proquest.com/lib/kxp/detail.action?docID=6034411},
 keywords = {Continuum models;Modeling;Phase diagram;Phase Separation;Thermodynamics},
 address = {Boca Raton and London and New York, New York},
 volume = {Volume 1},
 publisher = {{CRC Press}},
 isbn = {9781000717662},
 series = {Polymer thermodynamics library},
 file = {1997{\_}Lipatov{\_}Thermodynamics of Polymer Blends :Attachments/1997{\_}Lipatov{\_}Thermodynamics of Polymer Blends .pdf:application/pdf}
}


@article{Liu.2011,
 author = {Liu, Fu and Hashim, N. Awanis and Liu, Yutie and Abed, M. MogharehR. and Li, Kwok Yuan},
 year = {2011},
 title = {Progress in the production and modification of PVDF membranes},
 keywords = {Dimethyl sulfoxide (DMSO);Dimethylacetamide (DMAc);Dimethylformamide (DMF);Hansen/Hildebrand Solubility Parameter (HSP);Membrane Distillation (MD);Modification;N-Methyl-2-pyrrolidone (NMP);Poly(vinylidene fluoride) (PVDF);Solef 1015;Solef 6010},
 pages = {1--27},
 pagination = {page},
 volume = {375},
 number = {1-2},
 issn = {03767388},
 journal = {Journal of Membrane Science},
 doi = {10.1016/j.memsci.2011.03.014},
 file = {2011{\_}Liu{\_}Progress in the production and modification of PVDF membranes:Attachments/2011{\_}Liu{\_}Progress in the production and modification of PVDF membranes.pdf:application/pdf}
}


@article{Liu.2013,
 author = {Liu, Li-Qi and Xiang, Hong-Bing and Huang, Zhong and Chen, Lei and Yu, Jun-Rong and Zhu, Li-Jing and Hu, Zu-Ming},
 year = {2013},
 title = {Calculation of the phase diagram of a btda-tdi/mdi co-polyimide/ N-methyl-2-pyrrolidinone/water system in the phase separation process},
 keywords = {Cloud Point Titration},
 pages = {553--565},
 pagination = {page},
 volume = {83},
 number = {6},
 issn = {0040-5175},
 journal = {Textile Research Journal},
 file = {2012{\_}Liu{\_}Calculation of the phase diagram of a btda-tdimdi co-polyimide N-methyl-2-pyrrolidinonewater system in the phase separation process:Attachments/2012{\_}Liu{\_}Calculation of the phase diagram of a btda-tdimdi co-polyimide N-methyl-2-pyrrolidinonewater system in the phase separation process.pdf:application/pdf}
}


@article{Liu.2017,
 author = {Liu, Jun and Wang, Qin and Han, Lei and Li, Baoan},
 year = {2017},
 title = {Simulation of heat and mass transfer with cross-flow hollow fiber vacuum membrane distillation: The influence of fiber arrangement},
 keywords = {Computational Fluid Dynamics (CFD);Hollow fiber;Membrane Distillation (MD)},
 pages = {12--22},
 pagination = {page},
 volume = {119},
 issn = {02638762},
 journal = {Chemical Engineering Research and Design},
 doi = {10.1016/j.cherd.2017.01.013},
 file = {2017{\_}Liu{\_}Simulation of heat and mass transfer with cross-flow hollow fiber vacuum membrane distillation The influence of fiber arrangement:Attachments/2017{\_}Liu{\_}Simulation of heat and mass transfer with cross-flow hollow fiber vacuum membrane distillation The influence of fiber arrangement.pdf:application/pdf}
}


@article{Liu.2018,
 author = {Liu, Min and Liu, Sheng-Hui and Skov, Anne Ladegaard and Xu, Zhen-Liang},
 year = {2018},
 title = {Estimation of phase separation temperatures for polyethersulfone/solvent/non-solvent systems in RTIPS and membrane properties},
 keywords = {Flat sheet membrane;Hansen/Hildebrand Solubility Parameter (HSP);Liquid-Liquid phase separation;Thermally Induced Phase Separation (TIPS)},
 pages = {329--341},
 pagination = {page},
 volume = {556},
 issn = {03767388},
 journal = {Journal of Membrane Science},
 doi = {10.1016/j.memsci.2018.04.006},
 file = {2018{\_}Liu{\_}Estimation of phase separation temperatures for polyethersulfonesolventnon-solvent systems in RTIPS and membrane properties:Attachments/2018{\_}Liu{\_}Estimation of phase separation temperatures for polyethersulfonesolventnon-solvent systems in RTIPS and membrane properties.pdf:application/pdf}
}


@article{Liu.2019,
 author = {Liu, Guoliang and Tsen, Wen-Chin and Jang, Shin-Cheng and Hu, Fuqiang and Zhong, Fei and Liu, Hai and Wang, Guangjin and Wen, Sheng and Zheng, Genwen and Gong, Chunli},
 year = {2019},
 title = {Mechanically robust and highly methanol-resistant sulfonated poly(ether ether ketone)/poly(vinylidene fluoride) nanofiber composite membranes for direct methanol fuel cells},
 keywords = {Cloud Point Titration},
 pages = {117321},
 pagination = {page},
 volume = {591},
 issn = {03767388},
 journal = {Journal of Membrane Science},
 doi = {10.1016/j.memsci.2019.117321},
 file = {2019{\_}Liu{\_}Mechanically robust and highly methanol-resistant sulfonated poly(ether ether ketone)poly(vinylidene fluoride) nanofiber composite membranes for direct methanol fuel cells:Attachments/2019{\_}Liu{\_}Mechanically robust and highly methanol-resistant sulfonated poly(ether ether ketone)poly(vinylidene fluoride) nanofiber composite membranes for direct methanol fuel cells.pdf:application/pdf}
}


@article{Liu.2019b,
 author = {Liu, Yanrong and Nie, Yi and Pan, Fengjiao and {Le Zhou} and Ji, Xiaoyan and Kang, Zhaoqing and Zhang, Suojiang},
 year = {2019},
 title = {Study on ionic liquid/cellulose/coagulator phase diagram and its application in green spinning process},
 keywords = {Cloud Point Titration},
 pages = {111127},
 pagination = {page},
 volume = {289},
 issn = {01677322},
 journal = {Journal of Molecular Liquids},
 file = {2019{\_}Liu{\_}Study on ionic liquidcellulosecoagulator phase diagram and its application in green spinning process:Attachments/2019{\_}Liu{\_}Study on ionic liquidcellulosecoagulator phase diagram and its application in green spinning process.pdf:application/pdf}
}


@article{Liu.2020,
 author = {Liu, Xin and Chen, Gan and Tu, Guoquan and Li, Zhuo and Deng, Baolin and Li, Weiyi},
 year = {2020},
 title = {Membrane fouling by clay suspensions during NF-like forward osmosis: Characterization via optical coherence tomography},
 pages = {117965},
 pagination = {page},
 volume = {602},
 issn = {03767388},
 journal = {Journal of Membrane Science},
 doi = {10.1016/j.memsci.2020.117965}
}


@article{Liu.2021,
 author = {Liu, Li and Xiao, Zechun and Liu, Yongjie and Li, Xue-Mei and Yin, Huabing and Volkov, Alexey V. and He, Tao},
 year = {2021},
 title = {Understanding the fouling/scaling resistance of superhydrophobic/omniphobic membranes in membrane distillation},
 pages = {114864},
 pagination = {page},
 volume = {499},
 issn = {00119164},
 journal = {Desalination},
 doi = {10.1016/j.desal.2020.114864}
}


@article{Liu.2021b,
 abstract = {Deepening the understanding of scaling processes would facilitate the improvement of membrane distillation (MD) as a promising technique for sustainable development. This study investigated the scaling of calcium sulfate in MD via an approach based on optical coherence tomography (OCT). The OCT-based characterization enabled an analysis that correlated the flux decline with the morphological evolution of the scaling layer. It was revealed by this analysis that the reduction in the evaporation rate could be dominated by different mechanisms as the crystalline particles grew and deposited on the membrane surface; the striping phenomenon visualized by mapping the local growth rates provided evidence for the hydrodynamic instability induced by the coupled mass and heat transfer in MD. Moreover, the OCT-based characterization was exploited to unravel the interplay between the crystallization and the porous structure by quantifying the membrane deformation as a function of time; the varied precipitation kinetics in the boundary layer was confirmed by comparing the temporal variations in the OCT signals at different depths. All these results shed light on mechanisms underlying complex scaling processes, which are the basis for optimizing the design of MD.},
 author = {Liu, Jie and Li, Zhuo and Wang, Yewei and Liu, Xin and Tu, Guoquan and Li, Weiyi},
 year = {2021},
 title = {Analyzing scaling behavior of calcium sulfate in membrane distillation via optical coherence tomography},
 keywords = {Optical coherence tomography (OCT)},
 pages = {116809},
 pagination = {page},
 volume = {191},
 issn = {00431354},
 journal = {Water Research},
 doi = {10.1016/j.watres.2021.116809}
}


@article{Lu.2016,
 author = {Lu, Soon-Chien and Khan, Asim Laeeq and Vankelecom, Ivo F.J.},
 year = {2016},
 title = {Polysulfone-ionic liquid based membranes for CO2/N2 separation with tunable porous surface features},
 keywords = {Flat sheet membrane;Fourier Transform Infrared - Attenuated Total Reflectance (FTIR-ATR);Fourier Transform Infrared Microscopy (FTIRM);Polysulfone (PSU/PSf);Scanning Electron Microscope (SEM);Vapor-induced phase separation (VIPS)},
 pages = {10--20},
 pagination = {page},
 volume = {518},
 issn = {03767388},
 journal = {Journal of Membrane Science},
 file = {2016{\_}Lu{\_}Polysulfone-ionic liquid based membranes for CO2N2 separation with tunable porous surface features:Attachments/2016{\_}Lu{\_}Polysulfone-ionic liquid based membranes for CO2N2 separation with tunable porous surface features.pdf:application/pdf}
}


@article{Lu.2018,
 abstract = {Management of produced water from shale gas production is a global challenge. Vacuum membrane distillation (VMD) is considered a promising solution because of its various advantages. However, low-surface-tension species in produced water can easily deposit on the membrane surface and cause severe fouling or wetting problems. To solve the problems, an omniphobic polyvinylidene difluoride (PVDF) hollow-fiber membrane has been developed via silica nanoparticle deposition followed by a Teflon AF 2400 coating in this study. The resultant membrane shows good repellency toward various liquids with different surface tensions and chemistries, including water, ethylene glycol (EG), cooking oil, and ethanol. It also exhibits stable performance in 7 h VMD tests with a feed solution containing up to 0.6 mM of sodium dodecyl sulfate (SDS). In addition, the effects of surface energy and surface morphology as well as nanoparticle size on membrane omniphobicity have been systematically investigated. This work may provide valuable guidance to molecularly design omniphobic VMD membranes for produced water treatment.},
 author = {Lu, Kang-Jia and Zuo, Jian and Chang, Jian and Kuan, Hong Nan and Chung, Tai-Shung},
 year = {2018},
 title = {Omniphobic Hollow-Fiber Membranes for Vacuum Membrane Distillation},
 keywords = {Hollow fiber;Modification;Omniphobic;Poly(vinylidene fluoride) (PVDF);Vacuum membrane distillation (VMD)},
 pages = {4472--4480},
 pagination = {page},
 volume = {52},
 number = {7},
 journal = {Environmental science {\&} technology},
 doi = {10.1021/acs.est.8b00766},
 file = {2018{\_}Lu{\_}Omniphobic Hollow-Fiber Membranes for Vacuum Membrane Distillation{\_}SI:Attachments/2018{\_}Lu{\_}Omniphobic Hollow-Fiber Membranes for Vacuum Membrane Distillation{\_}SI.pdf:application/pdf;2018{\_}Lu{\_}Omniphobic Hollow-Fiber Membranes for Vacuum Membrane Distillation:Attachments/2018{\_}Lu{\_}Omniphobic Hollow-Fiber Membranes for Vacuum Membrane Distillation.pdf:application/pdf}
}


@article{Lu.2019,
 abstract = {Membrane distillation (MD) has a great potential in treating high salinity industrial wastewater due to its unique characteristics. Nevertheless, the implementation of MD for industrial wastewater reclamation must be conducted with precaution because low-surface-tension contaminates in feed solutions may easily wet the membranes. In recent years, omniphobic membranes that exhibit strong repellence towards liquids with a wide range of surface tensions have been proposed as a promising solution to deal with the wetting problem. In this paper, we aim to provide a comprehensive review of omniphobic interfaces and illustrate their fundamental working principles, innovative design approaches and novel applications on membrane distillation. The review may provide insights in designing stable solid-liquid-vapor interfaces and serve as a guidance for the development of robust anti-wetting membranes for industrial wastewater reclamation via membrane distillation.},
 author = {Lu, Kang-Jia and Chen, Yuanmiaoliang and Chung, Tai-Shung},
 year = {2019},
 title = {Design of omniphobic interfaces for membrane distillation - A review},
 keywords = {Membrane Distillation (MD);Modification;Omniphobic;Wettability},
 pages = {64--77},
 pagination = {page},
 volume = {162},
 issn = {00431354},
 journal = {Water Research},
 doi = {10.1016/j.watres.2019.06.056},
 file = {2019{\_}Lu{\_}Design of omniphobic interfaces for membrane distillation - A review:Attachments/2019{\_}Lu{\_}Design of omniphobic interfaces for membrane distillation - A review.pdf:application/pdf}
}


@article{Lu.2020,
 author = {Lu, Kang-Jia and Zhao, Dieling and Chen, Yuanmiaoliang and Chang, Jian and Chung, Tai-Shung},
 year = {2020},
 title = {Rheologically controlled design of nature-inspired superhydrophobic and self-cleaning membranes for clean water production},
 keywords = {Direct contact membrane distillation (DCMD);Flat sheet membrane;Hydrophobic;Poly(vinylidene fluoride) (PVDF);Rheometry;Spray-assisted nonsolvent induced phase separation (SANIPS)},
 volume = {3},
 number = {1},
 journal = {npj Clean Water},
 doi = {10.1038/s41545-020-0078-2},
 file = {2020{\_}Lu{\_}Rheologically controlled design of nature-inspired superhydrophobic and self-cleaning membranes for clean water production{\_}SI:Attachments/2020{\_}Lu{\_}Rheologically controlled design of nature-inspired superhydrophobic and self-cleaning membranes for clean water production{\_}SI.pdf:application/pdf;2020{\_}Lu{\_}Rheologically controlled design of nature-inspired superhydrophobic and self-cleaning membranes for clean water production:Attachments/2020{\_}Lu{\_}Rheologically controlled design of nature-inspired superhydrophobic and self-cleaning membranes for clean water production.pdf:application/pdf}
}


@article{Lu.2022,
 author = {Lu, Kang-Jia and Liang, Can Zeng and Chen, Yuanmiaoliang and Chung, Tai-Shung},
 year = {2022},
 title = {Unlock the secret of air blowing in developing high strength and superhydrophobic membranes for membrane distillation},
 keywords = {Atomic force microscope (AFM);Contact angle (CA);Differential Scanning Calorimetry (DSC);Direct contact membrane distillation (DCMD);Glycol;Hexamethylphosphoramide (HMPA);Hydrophobic;Liquid entry pressure (LEP);Matlab;Mechanical properties;Membrane Distillation (MD);Nonsolvent Induced Phase Separation (NIPS);Poly(vinylidene fluoride) (PVDF);Porometry;Porosity;Scanning Electron Microscope (SEM);Spray-assisted nonsolvent induced phase separation (SANIPS);Vapor-induced phase separation (VIPS)},
 pages = {115579},
 pagination = {page},
 volume = {527},
 issn = {00119164},
 journal = {Desalination},
 doi = {10.1016/j.desal.2022.115579},
 file = {2022{\_}Lu{\_}Unlock the secret of air blowing in developing high strength and superhydrophobic membranes for membrane distillation:Attachments/2022{\_}Lu{\_}Unlock the secret of air blowing in developing high strength and superhydrophobic membranes for membrane distillation.pdf:application/pdf}
}


@article{Luo.2003,
 author = {Luo, Ruei-Liang and Young, Tai-Horng and Sun, Yi-Ming},
 year = {2003},
 title = {Structure formation and characterization of EVAL membranes with cosolvent of isopropanol and water},
 keywords = {Crystallization;Differential Scanning Calorimetry (DSC);Flat sheet membrane;Kinetics;Light transmittance (turbidity);Liquid-Liquid phase separation;Morphology;Phase diagram;Polyethylene-co-vinyl alcohol (EVAL);Scanning Electron Microscope (SEM);Thermally Induced Phase Separation (TIPS)},
 pages = {157--166},
 pagination = {page},
 volume = {44},
 number = {1},
 issn = {00323861},
 journal = {Polymer},
 doi = {10.1016/S0032-3861(02)00712-7},
 file = {2003{\_}Luo{\_}Structure formation and characterization of EVAL membranes with cosolvent of isopropanol and water:Attachments/2003{\_}Luo{\_}Structure formation and characterization of EVAL membranes with cosolvent of isopropanol and water.pdf:application/pdf}
}


@article{Ma.2008,
 author = {Ma, Wenzhong and Zhang, Jun and Chen, Shuangjun and Wang, Xiaolin},
 year = {2008},
 title = {\textgreek{b}-Phase of poly(vinylidene fluoride) formation in poly(vinylidene fluoride)/poly(methyl methacrylate) blend from solutions},
 keywords = {Differential Scanning Calorimetry (DSC);Fourier Transform Infrared - Attenuated Total Reflectance (FTIR-ATR);Poly(vinylidene fluoride) (PVDF);Polymorph;X-ray diffraction (XRD)},
 pages = {5635--5642},
 pagination = {page},
 volume = {254},
 number = {17},
 issn = {01694332},
 journal = {Applied Surface Science},
 doi = {10.1016/j.apsusc.2008.03.012},
 file = {2008{\_}Ma{\_}\textgreek{b}-Phase of poly(vinylidene fluoride) formation in poly(vinylidene fluoride)poly(methyl methacrylate) blend from solutions:Attachments/2008{\_}Ma{\_}\textgreek{b}-Phase of poly(vinylidene fluoride) formation in poly(vinylidene fluoride)poly(methyl methacrylate) blend from solutions.pdf:application/pdf}
}


@article{Ma.2015,
 author = {Ma, Canghai and Zhang, Chen and Labreche, Ying and Fu, Shilu and Liu, Lu and Koros, William J.},
 year = {2015},
 title = {Thin-skinned intrinsically defect-free asymmetric mono-esterified hollow fiber precursors for crosslinkable polyimide gas separation membranes},
 keywords = {Hollow fiber},
 pages = {252--262},
 pagination = {page},
 volume = {493},
 issn = {03767388},
 journal = {Journal of Membrane Science},
 doi = {10.1016/j.memsci.2015.06.018},
 file = {2015{\_}Ma{\_}Thin-skinned intrinsically defect-free asymmetric mono-esterified hollow fiber precursors for crosslinkable polyimide gas separation membranes:Attachments/2015{\_}Ma{\_}Thin-skinned intrinsically defect-free asymmetric mono-esterified hollow fiber precursors for crosslinkable polyimide gas separation membranes.pdf:application/pdf}
}


@article{Machado.1999,
 author = {Machado, P.S.T and Habert, A.C and Borges, C.P},
 year = {1999},
 title = {Membrane formation mechanism based on precipitation kinetics and membrane morphology: flat and hollow fiber polysulfone membranes},
 keywords = {Diffusion;Dimethylacetamide (DMAc);Flat sheet membrane;Hollow fiber;Kinetics;Light transmittance (turbidity);Macrovoid;Morphology;Nonsolvent Induced Phase Separation (NIPS);Polysulfone (PSU/PSf);Scanning Electron Microscope (SEM);Spinodal Decomposition (SD);Water},
 pages = {171--183},
 pagination = {page},
 volume = {155},
 number = {2},
 issn = {03767388},
 journal = {Journal of Membrane Science},
 doi = {10.1016/S0376-7388(98)00266-X},
 file = {1999{\_}Machado{\_}Membrane formation mechanism based on precipitation kinetics and membrane morphology flat and hollow fiber polysulfone membranes:Attachments/1999{\_}Machado{\_}Membrane formation mechanism based on precipitation kinetics and membrane morphology flat and hollow fiber polysulfone membranes.pdf:application/pdf}
}


@article{Madaeni.2010,
 author = {Madaeni, S. S. and Hasankiadeh, N. Tavajohi and Kurdian, A. R. and Rahimpour, A.},
 year = {2010},
 title = {Modeling and optimization of membrane fabrication using artificial neural network and genetic algorithm},
 keywords = {Acetone;Artificial neural network (ANN);Butanol;Dimethylacetamide (DMAc);Dimethylformamide (DMF);Genetic algorithm (GA);Hexamethylphosphoramide (HMPA);Modeling;Nonsolvent Induced Phase Separation (NIPS);Poly(vinylpyrrolidone) (PVP);Polyethersulfone (PESU);Polysulfone (PSU/PSf);Principal Component Analysis (PCA);Propanol;Rational design;Tetrahydrofuran (THF)},
 pages = {33--43},
 pagination = {page},
 volume = {76},
 number = {1},
 issn = {13835866},
 journal = {Separation and Purification Technology},
 doi = {10.1016/j.seppur.2010.09.017},
 file = {2010{\_}Madaeni{\_}Modeling and optimization of membrane fabrication using artificial neural network and genetic algorithm:Attachments/2010{\_}Madaeni{\_}Modeling and optimization of membrane fabrication using artificial neural network and genetic algorithm.pdf:application/pdf}
}


@article{Madaeni.2012,
 author = {Madaeni, S. S. and Bakhtiari, L.},
 year = {2012},
 title = {Thermodynamic-based predictions of membrane morphology in water/dimethylsulfoxide/polyethersulfone systems},
 keywords = {Cloud Point Titration;Compressible Regular Solution (CRS) Model;Light transmittance (turbidity);Modeling;Nonsolvent Induced Phase Separation (NIPS);Phase diagram;Polyethersulfone (PESU);Thermodynamics;Water},
 pages = {4481--4488},
 pagination = {page},
 volume = {53},
 number = {20},
 issn = {00323861},
 journal = {Polymer},
 file = {2012{\_}Madaeni{\_}Thermodynamic-based predictions of membrane morphology in waterdimethylsulfoxidepolyethersulfone systems:Attachments/2012{\_}Madaeni{\_}Thermodynamic-based predictions of membrane morphology in waterdimethylsulfoxidepolyethersulfone systems.pdf:application/pdf}
}


@article{Madaeni.2013,
 author = {Madaeni, S. S. and Bakhtiari, L. and Salehi, E.},
 year = {2013},
 title = {Influence of binary interactions on phase behavior of water/ dimethylsulfoxide/ polyethersulfone casting solution: Thermodynamic modeling},
 keywords = {Cloud Point Titration;Compressible Regular Solution (CRS) Model;Continuum models;Dimethyl sulfoxide (DMSO);Fehlerbetrachtung;Modeling;Phase diagram;Polyethersulfone (PESU);Thermodynamics;Water},
 pages = {1011--1017},
 pagination = {page},
 volume = {24},
 number = {11},
 issn = {10427147},
 journal = {Polymers for Advanced Technologies},
 doi = {10.1002/pat.3178},
 file = {2013{\_}Madaeni{\_}Influence of binary interactions on phase behavior of water dimethylsulfoxide polyethersulfone casting solution Thermodynamic modeling:Attachments/2013{\_}Madaeni{\_}Influence of binary interactions on phase behavior of water dimethylsulfoxide polyethersulfone casting solution Thermodynamic modeling.pdf:application/pdf}
}


@article{Maghsoud.2010,
 author = {Maghsoud, Zahra and Hossein, Mohammad and Famili, Navid and Madaeni, Sayed Siavash},
 year = {2010},
 title = {Phase Diagram Calculations of Water/Tetrahydrofuran/Poly(vinyl chloride)Ternary System Based on a Compressible Regular Solution Model},
 url = {https://www.researchgate.net/publication/267724195_Phase_Diagram_Calculations_of_WaterTetrahydrofuranPolyvinyl_chlorideTernary_System_Based_on_a_Compressible_Regular_Solution_Model},
 keywords = {Binodal;Cloud Point Titration;Compressible Regular Solution (CRS) Model;Continuum models;Critical point;Modeling;Phase diagram;Polyvinylchloride (PVC);Spinodal;Tetrahydrofuran (THF);Thermodynamics;Water},
 volume = {19},
 number = {8},
 journal = {Iranian Polymer Journal},
 file = {2010{\_}Maghsoud{\_}Phase diagram calculations of PVC-THF-water ternary system based on a comrpessible regular solution model:Attachments/2010{\_}Maghsoud{\_}Phase diagram calculations of PVC-THF-water ternary system based on a comrpessible regular solution model.pdf:application/pdf}
}


@article{Marbelia.2020,
 author = {Marbelia, Lisendra and Ilyas, Ayesha and Dierick, Mattias and Qian, Jun and Achille, Clement and Ameloot, Rob and Vankelecom, Ivo F.J.},
 year = {2020},
 title = {Preparation of patterned flat-sheet membranes using a modified phase inversion process and advanced casting knife construction techniques},
 keywords = {Cellulose Acetate (CA);Dimethyl sulfoxide (DMSO)},
 pages = {117621},
 pagination = {page},
 volume = {597},
 issn = {03767388},
 journal = {Journal of Membrane Science},
 doi = {10.1016/j.memsci.2019.117621},
 file = {2020{\_}Marbelia{\_}Preparation of patterned flat-sheet membranes using a modified phase inversion process and advanced casting knife construction techniques:Attachments/2020{\_}Marbelia{\_}Preparation of patterned flat-sheet membranes using a modified phase inversion process and advanced casting knife construction techniques.pdf:application/pdf}
}


@article{Marino.2017,
 author = {Marino, Tiziana and Blefari, Serenella and {Di Nicol{\`o}}, Emanuele and Figoli, Alberto},
 year = {2017},
 title = {A more sustainable membrane preparation using triethyl phosphate as solvent},
 keywords = {Green chemistry;Poly(vinylidene fluoride) (PVDF);Triethylphosphat (TEP)},
 pages = {295--300},
 pagination = {page},
 volume = {6},
 number = {3},
 issn = {2191-9542},
 journal = {Green Processing and Synthesis},
 doi = {10.1515/gps-2016-0165},
 file = {2017{\_}Marino{\_}A more sustainable membrane preparation using triethyl phosphate as solvent:Attachments/2017{\_}Marino{\_}A more sustainable membrane preparation using triethyl phosphate as solvent.pdf:application/pdf}
}


@article{Marino.2018,
 abstract = {The present investigation reports as it is possible to prepared polyvinylidene fluoride (PVDF) membranes for microfiltration (MF) and ultrafiltration (UF) applications, by using triethyl phosphate (TEP) as non$^-$toxic solvent in accordance with the Green Chemistry. Casting solutions containing different concentrations of polyethylene glycol (PEG) were prepared in order to study its effect on the final membrane morphology and properties. The possibility to finely modulate membrane properties was also investigated by applying two different membrane preparation techniques, the Non-Solvent Induced Phase Separation (NIPS) and its coupling with Vapour Induced Phase Separation (VIPS). Membranes' morphology was detected by Scanning Electron Microscopy (SEM). Thickness, porosity, contact angle, pore size and water permeability were also recorded. Both the PEG content in the dope solution and the selected time intervals during which the nascent films were exposed to established relative humidity and temperature were found to play a crucial role in membrane formation. In particular, it was demonstrated as, by varying PEG content between 10 and 20 wt {\%}, and by setting the exposure time to humidity at 0/2.5/5/7.5 min, membranes with different pore diameter and bicontinuous structure, suitable for UF and MF applications, could be easily obtained.},
 author = {Marino, Tiziana and Russo, Francesca and Figoli, Alberto},
 year = {2018},
 title = {The Formation of Polyvinylidene Fluoride Membranes with Tailored Properties via Vapour/Non-Solvent Induced Phase Separation},
 keywords = {Poly(vinylidene fluoride) (PVDF);Polyethylenglykol (PEG);Triethylphosphat (TEP);Vapor-induced phase separation (VIPS)},
 volume = {8},
 number = {3},
 issn = {2077-0375},
 journal = {Membranes},
 doi = {10.3390/membranes8030071},
 file = {2018{\_}Marino{\_}The Formation of Polyvinylidene Fluoride Membranes with Tailored Properties via VapourNon-Solvent Induced Phase Separation:Attachments/2018{\_}Marino{\_}The Formation of Polyvinylidene Fluoride Membranes with Tailored Properties via VapourNon-Solvent Induced Phase Separation.pdf:application/pdf}
}


@article{Marino.2019,
 author = {Marino, Tiziana and Galiano, Francesco and Molino, A. and Figoli, Alberto},
 year = {2019},
 title = {New frontiers in sustainable membrane preparation: Cyrene{\texttrademark} as green bioderived solvent},
 keywords = {Cyrene;Nonsolvent Induced Phase Separation (NIPS);Poly(vinylidene fluoride) (PVDF);Vapor-induced phase separation (VIPS)},
 pages = {224--234},
 pagination = {page},
 volume = {580},
 issn = {03767388},
 journal = {Journal of Membrane Science},
 doi = {10.1016/j.memsci.2019.03.034},
 file = {2019{\_}Marino{\_}New frontiers in sustainable membrane preparation Cyrene{\texttrademark} as green bioderived solvent:Attachments/2019{\_}Marino{\_}New frontiers in sustainable membrane preparation Cyrene{\texttrademark} as green bioderived solvent.pdf:application/pdf}
}


@article{Markarian.2007,
 author = {Markarian, Shiraz A. and Terzyan, Alla M.},
 year = {2007},
 title = {Surface Tension and Refractive Index of Dialkylsulfoxide + Water Mixtures at Several Temperatures},
 keywords = {Dimethyl sulfoxide (DMSO);Water},
 pages = {1704--1709},
 pagination = {page},
 volume = {52},
 number = {5},
 issn = {0021-9568},
 journal = {Journal of Chemical {\&} Engineering Data},
 doi = {10.1021/je7001013},
 file = {2007{\_}Markarian{\_}Surface Tension and Refractive Index of Dialkylsulfoxide   Water Mixtures at Several Temperatures:Attachments/2007{\_}Markarian{\_}Surface Tension and Refractive Index of Dialkylsulfoxide   Water Mixtures at Several Temperatures.pdf:application/pdf}
}


@article{Marshall.2021,
 abstract = {This literature review covers the solubility and processability of fluoropolymer polyvinylidine fluoride (PVDF). Fluoropolymers consist of a carbon backbone chain with multiple connected C-F bonds; they are typically nonreactive and nontoxic and have good thermal stability. Their processing, recycling and reuse are rapidly becoming more important to the circular economy as fluoropolymers find widespread application in diverse sectors including construction, automotive engineering and electronics. The partially fluorinated polymer PVDF is in strong demand in all of these areas; in addition to its desirable inertness, which is typical of most fluoropolymers, it also has a high dielectric constant and can be ferroelectric in some of its crystal phases. However, processing and reusing PVDF is a challenging task, and this is partly due to its limited solubility. This review begins with a discussion on the useful properties and applications of PVDF, followed by a discussion on the known solvents and diluents of PVDF and how it can be formed into membranes. Finally, we explore the limitations of PVDF's chemical and thermal stability, with a discussion on conditions under which it can degrade. Our aim is to provide a condensed overview that will be of use to both chemists and engineers who need to work with PVDF.},
 author = {Marshall, Jean E. and Zhenova, Anna and Roberts, Samuel and Petchey, Tabitha and Zhu, Pengcheng and Dancer, Claire E. J. and McElroy, Con R. and Kendrick, Emma and Goodship, Vannessa},
 year = {2021},
 title = {On the Solubility and Stability of Polyvinylidene Fluoride},
 keywords = {Dimethyl sulfoxide (DMSO);Dimethylacetamide (DMAc);Dimethylformamide (DMF);Gelation;Hansen/Hildebrand Solubility Parameter (HSP);Poly(vinylidene fluoride) (PVDF)},
 volume = {13},
 number = {9},
 journal = {Polymers},
 doi = {10.3390/polym13091354},
 file = {2021{\_}Marshall{\_}On the Solubility and Stability of Polyvinylidene Fluoride:Attachments/2021{\_}Marshall{\_}On the Solubility and Stability of Polyvinylidene Fluoride.pdf:application/pdf}
}


@article{Matsuyama.1999,
 author = {Matsuyama, Hideto and Teramoto, Masaaki and Nakatani, Ryo and Maki, Taisuke},
 year = {1999},
 title = {Membrane formation via phase separation induced by penetration of nonsolvent from vapor phase. I. Phase diagram and mass transfer process},
 keywords = {Binodal;Cloud Point Titration;Crystallization;Dimethylformamide (DMF);Flat sheet membrane;Flory-Huggins Theory;Modeling;Phase diagram;Poly(vinylidene fluoride) (PVDF);Spinodal;Vapor-induced phase separation (VIPS);Water},
 pages = {159--170},
 pagination = {page},
 volume = {74},
 number = {1},
 issn = {0021-8995},
 journal = {Journal of Applied Polymer Science},
 file = {1999{\_}Matsuyama{\_}Membrane formation via phase separation induced by penetration of nonsolvent from vapor phase. I. Phase diagram and mass transfer process:Attachments/1999{\_}Matsuyama{\_}Membrane formation via phase separation induced by penetration of nonsolvent from vapor phase. I. Phase diagram and mass transfer process.pdf:application/pdf}
}


@article{Matsuyama.1999b,
 author = {Matsuyama, Hideto and Teramoto, Masaaki and Uesaka, Tsutomu and Goto, Masahiro and Nakashio, Fumiyuki},
 year = {1999},
 title = {Kinetics of droplet growth in the metastable region in cellulose acetate/acetone/nonsolvent system},
 keywords = {Acetone;Cellulose Acetate (CA);Co-casting;Dynamic Light Scattering (DLS);Kinetics;Metastable Region;Nucleation {\&} Growth (NG);Ostwald ripening;Quench SEM;Water},
 pages = {227--234},
 pagination = {page},
 volume = {152},
 number = {2},
 issn = {03767388},
 journal = {Journal of Membrane Science},
 doi = {10.1016/S0376-7388(98)00226-9},
 file = {1999{\_}Matsuyama{\_}Kinetics of droplet growth in the metastable region in cellulose acetateacetonenonsolvent system:Attachments/1999{\_}Matsuyama{\_}Kinetics of droplet growth in the metastable region in cellulose acetateacetonenonsolvent system.pdf:application/pdf}
}


@article{Matsuyama.1999c,
 author = {Matsuyama, Hideto and Berghmans, Stephane and Lloyd, Douglas R.},
 year = {1999},
 title = {Formation of anisotropic membranes via thermally induced phase separation},
 pages = {2289--2301},
 pagination = {page},
 volume = {40},
 number = {9},
 issn = {00323861},
 journal = {Polymer},
 doi = {10.1016/S0032-3861(98)00040-8}
}


@article{Matsuyama.1999d,
 author = {Matsuyama, Hideto and Teramoto, Masaaki and Nakatani, Ryo and Maki, Taisuke},
 year = {1999},
 title = {Membrane formation via phase separation induced by penetration of nonsolvent from vapor phase. II. Membrane morphology},
 keywords = {Modeling;Vapor-induced phase separation (VIPS)},
 pages = {171--178},
 pagination = {page},
 volume = {74},
 number = {1},
 issn = {0021-8995},
 journal = {Journal of Applied Polymer Science},
 doi = {10.1002/(SICI)1097-4628(19991003)74:1%3C171::AID-APP21%3E3.0.CO;2-R},
 file = {1999{\_}Matsuyama{\_}Membrane formation via phase separation induced by penetration of nonsolvent:Attachments/1999{\_}Matsuyama{\_}Membrane formation via phase separation induced by penetration of nonsolvent.pdf:application/pdf}
}


@article{Matsuyama.2000,
 author = {Matsuyama, Hideto and Kudari, Syunsuke and Kiyofuji, Hisaya and Kitamura, Yoshiro},
 year = {2000},
 title = {Kinetic studies of thermally induced phase separation in polymer-diluent system},
 keywords = {Cloud Point thermisch;Multi-Angle Laser Light Scattering (MALLS);Thermally Induced Phase Separation (TIPS)},
 pages = {1028--1036},
 pagination = {page},
 volume = {76},
 number = {7},
 issn = {0021-8995},
 journal = {Journal of Applied Polymer Science},
 file = {2000{\_}Matsuyama{\_}Kinetic studies of thermally induced phase separation in polymer-diluent system:Attachments/2000{\_}Matsuyama{\_}Kinetic studies of thermally induced phase separation in polymer-diluent system.pdf:application/pdf}
}


@article{Matsuyama.2000b,
 author = {Matsuyama, Hideto and Nishiguchi, Manabu and Kitamura, Yoshiro},
 year = {2000},
 title = {Phase separation mechanism during membrane formation by dry-cast process},
 keywords = {Cloud Point Titration;Liquid-Liquid phase separation;Multi-Angle Laser Light Scattering (MALLS)},
 pages = {776--783},
 pagination = {page},
 volume = {77},
 number = {4},
 issn = {0021-8995},
 journal = {Journal of Applied Polymer Science},
 file = {2000{\_}Matsuyama{\_}Phase separation mechanism during membrane formation by dry-cast process:Attachments/2000{\_}Matsuyama{\_}Phase separation mechanism during membrane formation by dry-cast process.pdf:application/pdf}
}


@article{Matsuyama.2002,
 author = {Matsuyama, Hideto and Maki, Taisuke and Teramoto, Masaaki and Asano, Kouichi},
 year = {2002},
 title = {Effect of polypropylene molecular weight on porous membrane formation by thermally induced phase separation},
 keywords = {Cloud Point thermisch;Multi-Angle Laser Light Scattering (MALLS);Thermally Induced Phase Separation (TIPS)},
 pages = {323--328},
 pagination = {page},
 volume = {204},
 number = {1-2},
 issn = {03767388},
 journal = {Journal of Membrane Science},
 file = {2002{\_}Matsuyama{\_}Effect of polypropylene molecular weight on porous membrane formation by thermally induced phase separation:Attachments/2002{\_}Matsuyama{\_}Effect of polypropylene molecular weight on porous membrane formation by thermally induced phase separation.pdf:application/pdf}
}


@article{Matsuyama.2002b,
 author = {Matsuyama, Hideto and Okafuji, Hajime and Maki, Taisuke and Teramoto, Masaaki and Tsujioka, Norio},
 year = {2002},
 title = {Membrane formation via thermally induced phase separation in polypropylene/polybutene/diluent system},
 keywords = {Cloud Point thermisch;Flat sheet membrane;Multi-Angle Laser Light Scattering (MALLS);Thermally Induced Phase Separation (TIPS)},
 pages = {1701--1708},
 pagination = {page},
 volume = {84},
 number = {9},
 issn = {0021-8995},
 journal = {Journal of Applied Polymer Science},
 file = {2002{\_}Matsuyama{\_}Membrane formation via thermally induced phase separation in polypropylene-polybutenediluent system:Attachments/2002{\_}Matsuyama{\_}Membrane formation via thermally induced phase separation in polypropylene-polybutenediluent system.pdf:application/pdf}
}


@article{Matsuyama.2003,
 author = {Matsuyama, Hideto and Nakagawa, Keizo and Maki, Taisuke and Teramoto, Masaaki},
 year = {2003},
 title = {Studies on phase separation rate in porous polyimide membrane formation by immersion precipitation},
 keywords = {Cloud Point Titration;Flat sheet membrane;Hexamethylphosphoramide (HMPA);Multi-Angle Laser Light Scattering (MALLS);Nonsolvent Induced Phase Separation (NIPS);Nucleation {\&} Growth (NG);Polyimide (PI);Spinodal Decomposition (SD);Water},
 pages = {292--296},
 pagination = {page},
 volume = {90},
 number = {1},
 issn = {0021-8995},
 journal = {Journal of Applied Polymer Science},
 file = {2003{\_}Matsuyama{\_}Studies on phase separation rate in porous polyimide membrane formation by immersion precipitation:Attachments/2003{\_}Matsuyama{\_}Studies on phase separation rate in porous polyimide membrane formation by immersion precipitation.pdf:application/pdf}
}


@article{Matz.1972,
 author = {Matz, R.},
 year = {1972},
 title = {The structure of cellulose acetate membranes 1. The development of porous structures in anisotropic membranes},
 keywords = {Diffusion;Flat sheet membrane;Kinetics;Nonsolvent Induced Phase Separation (NIPS);Optical Microscopy (OM)},
 pages = {1--15},
 pagination = {page},
 volume = {10},
 number = {1},
 issn = {00119164},
 journal = {Desalination},
 doi = {10.1016/S0011-9164(00)80243-X},
 file = {1972{\_}Matz{\_}The structure of cellulose acetate membranes 1. The development of porous structures in anisotropic membranes:Attachments/1972{\_}Matz{\_}The structure of cellulose acetate membranes 1. The development of porous structures in anisotropic membranes.pdf:application/pdf}
}


@article{Mazinani.2017,
 author = {Mazinani, Saeed and Darvishmanesh, Siavash and Ehsanzadeh, Arash and {van der Bruggen}, Bart},
 year = {2017},
 title = {Phase separation analysis of Extem/solvent/non-solvent systems and relation with membrane morphology},
 keywords = {Cloud Point Titration},
 pages = {301--314},
 pagination = {page},
 volume = {526},
 issn = {03767388},
 journal = {Journal of Membrane Science},
 file = {2017{\_}Mazinani{\_}Phase separation analysis of Extemsolventnon-solvent systems and relation with membrane morphology:Attachments/2017{\_}Mazinani{\_}Phase separation analysis of Extemsolventnon-solvent systems and relation with membrane morphology.pdf:application/pdf}
}


@article{McGuire.1995,
 author = {McGuire, Kenneth S. and Laxminarayan, Anand and Lloyd, Douglas R.},
 year = {1995},
 title = {Kinetics of droplet growth in liquid---liquid phase separation of polymer---diluent systems: experimental results},
 keywords = {Flat sheet membrane;Kinetics;Liquid-Liquid phase separation;Modeling;Thermally Induced Phase Separation (TIPS)},
 pages = {4951--4960},
 pagination = {page},
 volume = {36},
 number = {26},
 issn = {00323861},
 journal = {Polymer},
 doi = {10.1016/0032-3861(96)81620-X},
 file = {1995{\_}McGuire{\_}Kinetics of droplet growth in liquid-liquid phase separation of polymer-diluent systems experimental results:Attachments/1995{\_}McGuire{\_}Kinetics of droplet growth in liquid-liquid phase separation of polymer-diluent systems experimental results.pdf:application/pdf}
}


@article{McGuire.1996,
 author = {McGuire, Kenneth S. and Laxminarayan, Anand and Martula, D.Stefan and Lloyd, Douglas R.},
 year = {1996},
 title = {Kinetics of Droplet Growth in Liquid--Liquid Phase Separation of Polymer--Diluent Systems: Model Development},
 keywords = {Kinetics;Liquid-Liquid phase separation;Modeling},
 pages = {46--58},
 pagination = {page},
 volume = {182},
 number = {1},
 issn = {0021-9797},
 journal = {Journal of colloid and interface science},
 doi = {10.1006/jcis.1996.0435},
 file = {1996{\_}McGuire{\_}Kinetics of Droplet Growth in Liquid-Liquid Phase Separation of Polymer-Diluent Systems Model Development:Attachments/1996{\_}McGuire{\_}Kinetics of Droplet Growth in Liquid-Liquid Phase Separation of Polymer-Diluent Systems Model Development.pdf:application/pdf}
}


@article{McHugh.1985,
 author = {McHugh, Anthony J. and Yilmaz, L.},
 year = {1985},
 title = {The diffusion equations for polymer membrane formation in ternary systems},
 keywords = {Diffusion;Modeling;Phase Separation},
 pages = {1271--1274},
 pagination = {page},
 volume = {23},
 number = {6},
 issn = {00981273},
 journal = {Journal of Polymer Science: Polymer Physics Edition},
 doi = {10.1002/pol.1985.180230619},
 file = {1985{\_}McHugh{\_}The diffusion equations for polymer membrane:Attachments/1985{\_}McHugh{\_}The diffusion equations for polymer membrane.pdf:application/pdf}
}


@article{McKay.1985,
 author = {McKay, G. and Bino, M. J. and Altamemi, A. R.},
 year = {1985},
 title = {The adsorption of various pollutants from aqueous solutions on to activated carbon},
 keywords = {Activated Carbon},
 pages = {491--495},
 pagination = {page},
 volume = {19},
 number = {4},
 issn = {00431354},
 journal = {Water Research},
 doi = {10.1016/0043-1354(85)90041-7},
 file = {1985{\_}McKay{\_}The adsorption of various pollutants from aqueous solutions on to activated carbon:Attachments/1985{\_}McKay{\_}The adsorption of various pollutants from aqueous solutions on to activated carbon.pdf:application/pdf}
}


@article{Mekhilef.2001,
 author = {Mekhilef, Nafaa},
 year = {2001},
 title = {Viscoelastic and pressure-volume-temperature properties of poly(vinylidene fluoride) and poly(vinylidene fluoride)-hexafluoropropylene copolymers},
 keywords = {Compressible Regular Solution (CRS) Model;Poly(vinylidene fluoride) (PVDF)},
 pages = {230--241},
 pagination = {page},
 volume = {80},
 number = {2},
 issn = {0021-8995},
 journal = {Journal of Applied Polymer Science},
 doi = {10.1002/1097-4628(20010411)80:2%3C230::AID-APP1091%3E3.0.CO;2-A},
 file = {2001{\_}Mekhilef{\_}Viscoelastic and pressure-volume-temperature properties of poly(vinylidene fluoride) and poly(vinylidene fluoride)-hexafluoropropylene copolymers:Attachments/2001{\_}Mekhilef{\_}Viscoelastic and pressure-volume-temperature properties of poly(vinylidene fluoride) and poly(vinylidene fluoride)-hexafluoropropylene copolymers.pdf:application/pdf}
}


@book{Melin.2004,
 author = {Melin, Thomas and Rautenbach, Robert},
 year = {2004},
 title = {Membranverfahren: Grundlagen der Modul- und Anlagenauslegung},
 price = {Gb. : EUR 99.95, CHF 155.00},
 keywords = {Flat sheet membrane;Hollow fiber;Membrane Distillation (MD)},
 address = {Berlin and Heidelberg},
 edition = {2., vollst. bearb. und wesentlich erw. Aufl.},
 publisher = {Springer},
 isbn = {9783540000716},
 series = {Engineering online library},
 file = {2004{\_}Melin{\_}Membranverfahren - Grundlagen der Modul- und Anlagenauslegung:Attachments/2004{\_}Melin{\_}Membranverfahren - Grundlagen der Modul- und Anlagenauslegung.pdf:application/pdf}
}


@article{Menut.2002,
 author = {Menut, P. and Pochat-Bohatier, C{\'e}line and Deratani, Andr{\'e} and Dupuy, C. and Guilbert, S.},
 year = {2002},
 title = {Structure formation of poly (ether-imide) films using non-solvent vapor induced phase separation: relationship between mass transfer and relative humidity},
 keywords = {Gravimetric mass variation;Vapor-induced phase separation (VIPS)},
 pages = {11--16},
 pagination = {page},
 volume = {145},
 number = {1-3},
 issn = {00119164},
 journal = {Desalination},
 doi = {10.1016/S0011-9164(02)00323-5},
 file = {2002{\_}Menut{\_}Structure formation of poly (ether-imide) films using non-solvent vapor induced phase separation relationship between mass transfer and relative humidity:Attachments/2002{\_}Menut{\_}Structure formation of poly (ether-imide) films using non-solvent vapor induced phase separation relationship between mass transfer and relative humidity.pdf:application/pdf}
}


@article{Menut.2008,
 author = {Menut, P. and Su, Yu-Shen and Chinpa, Watchanida and Pochat-Bohatier, C{\'e}line and Deratani, Andr{\'e} and Wang, Da-Ming and Huguet, P. and Kuo, Chun-Yin and Lai, Juin-Yih and Dupuy, C.},
 year = {2008},
 title = {A top surface liquid layer during membrane formation using vapor-induced phase separation (VIPS)---Evidence and mechanism of formation},
 keywords = {Flat sheet membrane;Fourier Transform Infrared Microscopy (FTIRM);Hexamethylphosphoramide (HMPA);Kinetics;Liquid-Liquid phase separation;Morphology;Optical Microscopy (OM);Polyetherimide (PEI);Raman Spectroscopy;Vapor-induced phase separation (VIPS)},
 pages = {278--288},
 pagination = {page},
 volume = {310},
 number = {1-2},
 issn = {03767388},
 journal = {Journal of Membrane Science},
 file = {2008{\_}Menut{\_}A top surface liquid layer during membrane formation using vapor-induced phase separation (VIPS)---Evidence and mechanism of formation:Attachments/2008{\_}Menut{\_}A top surface liquid layer during membrane formation using vapor-induced phase separation (VIPS)---Evidence and mechanism of formation.pdf:application/pdf;2008{\_}Menut{\_}A top surface liquid layer during membrane formation using vapor-induced phase separation (VIPS)---Evidence and mechanism of formation:Attachments/2008{\_}Menut{\_}A top surface liquid layer during membrane formation using vapor-induced phase separation (VIPS)---Evidence and mechanism of formation.pdf:application/pdf}
}


@article{Meringolo.2018,
 author = {Meringolo, Carmen and Mastropietro, Teresa F. and Poerio, Teresa and Fontananova, Enrica and de Filpo, Giovanni and Curcio, Efrem and {Di Profio}, Gianluca},
 year = {2018},
 title = {Tailoring PVDF Membranes Surface Topography and Hydrophobicity by a Sustainable Two-Steps Phase Separation Process},
 keywords = {Dimethyl sulfoxide (DMSO);Green chemistry;Hydrophobic;Poly(vinylidene fluoride) (PVDF);Solef 6010;Vapor-induced phase separation (VIPS);Wettability},
 pages = {10069--10077},
 pagination = {page},
 volume = {6},
 number = {8},
 issn = {2168-0485},
 journal = {ACS Sustainable Chemistry {\&} Engineering},
 doi = {10.1021/acssuschemeng.8b01407},
 file = {2018{\_}Meringolo{\_}Tailoring PVDF Membranes Surface Topography and Hydrophobicity by a Sustainable Two-Steps Phase Separation Process:Attachments/2018{\_}Meringolo{\_}Tailoring PVDF Membranes Surface Topography and Hydrophobicity by a Sustainable Two-Steps Phase Separation Process.pdf:application/pdf;2018{\_}Meringolo{\_}Tailoring PVDF Membranes Surface Topography and Hydrophobicity by a Sustainable Two-Steps Phase Separation Process{\_}SI:Attachments/2018{\_}Meringolo{\_}Tailoring PVDF Membranes Surface Topography and Hydrophobicity by a Sustainable Two-Steps Phase Separation Process{\_}SI.pdf:application/pdf}
}


@phdthesis{Metze.2014,
 author = {Metze, Michael},
 year = {2014},
 title = {Untersuchungen zur Bildung von por{\"o}sen Membranen aus Cellulosederivaten nach dem Verdunstungsverfahren},
 keywords = {Cloud Point Titration;Flat sheet membrane},
 address = {Hannover},
 school = {{Gottfried Wilhelm Leibniz Universit{\"a}t Hannover}},
 doi = {10.15488/8328},
 type = {Dissertation},
 file = {2014{\_}Metze{\_}Untersuchung zur Bildung von por{\"o}sen Membranen aus Cellulosederivaten nach dem Verdunstungsverfahren:Attachments/2014{\_}Metze{\_}Untersuchung zur Bildung von por{\"o}sen Membranen aus Cellulosederivaten nach dem Verdunstungsverfahren.pdf:application/pdf}
}


@article{Metze.2017,
 author = {Metze, Michael and Barbe, St{\'e}phan and Reiche, Annette and Kesting, Alphons and Schweins, Ralf},
 year = {2017},
 title = {A Neutron-Transparent Flow-Through Cell (NTFT-Cell) for the SANS investigation of microstructure evolution during industrial evaporative casting},
 keywords = {Small Angle Neutron Scattering (SANS)},
 pages = {177--185},
 pagination = {page},
 volume = {19},
 number = {3-4},
 issn = {10238166},
 journal = {Journal of Neutron Research},
[truncated: 294,943 more chars]
