# Supplementary material for: Formation of PVDF membranes with distinct pore morphologies interpreted through the framework of viscoelastic phase separation
Source: Sci Rep. 2026 May 9;16:14694. doi: 10.1038/s41598-026-50635-7 (PMC13157489; doi:10.1038/s41598-026-50635-7)
Supplement: Supplementary file 1 — Supplementary Information. [file 41598_2026_50635_MOESM1_ESM.zip › Supplementary Information Paper 2.aux]

\relax 
\providecommand*\new@tpo@label[2]{}
\providecommand \babel@aux [2]{\global \let \babel@toc \@gobbletwo }
\@nameuse{bbl@beforestart}
\providecommand\hyper@newdestlabel[2]{}
\providecommand\HyField@AuxAddToFields[1]{}
\providecommand\HyField@AuxAddToCoFields[2]{}
\providecommand\BKM@entry[2]{}
\abx@aux@refcontext{none/global//global/global/global}
\babel@aux{USenglish}{}
\BKM@entry{id=1,dest={73656374696F6E2E31},srcline={73}}{5C3337365C3337375C303030535C303030755C303030705C303030705C3030306C5C303030655C3030306D5C303030655C3030306E5C303030745C303030615C303030725C303030795C3030305C3034305C303030695C3030306E5C303030665C3030306F5C303030725C3030306D5C303030615C303030745C303030695C3030306F5C3030306E}
\BKM@entry{id=2,dest={73756273656374696F6E2E312E31},srcline={77}}{5C3337365C3337375C303030445C303030655C303030745C303030655C303030725C3030306D5C303030695C3030306E5C303030615C303030745C303030695C3030306F5C3030306E5C3030305C3034305C3030306F5C303030665C3030305C3034305C3030306D5C303030695C3030306E5C303030695C3030306D5C303030755C3030306D5C3030305C3034305C303030645C303030695C303030735C303030735C3030306F5C3030306C5C303030755C303030745C303030695C3030306F5C3030306E5C3030305C3034305C303030745C303030695C3030306D5C303030655C3030305C3034305C303030615C3030306E5C303030645C3030305C3034305C3030306D5C303030615C303030785C303030695C3030306D5C303030755C3030306D5C3030305C3034305C303030705C303030725C3030306F5C303030635C303030655C303030735C303030735C303030695C3030306E5C303030675C3030305C3034305C303030745C303030695C3030306D5C30303065}
\abx@aux@cite{0}{Bottino.1988}
\abx@aux@segm{0}{0}{Bottino.1988}
\abx@aux@cite{0}{Alexowsky.2019}
\abx@aux@segm{0}{0}{Alexowsky.2019}
\@writefile{toc}{\contentsline {section}{\numberline {S1}Supplementary information}{2}{section.1}\protected@file@percent }
\newlabel{sec:si-suppl_info}{{S1}{2}{Supplementary information}{section.1}{}}
\newlabel{sec:si-suppl_info@cref}{{[section][1][]S1}{[1][2][]2}{}{}{}}
\@writefile{toc}{\contentsline {subsection}{\numberline {S1.1}Determination of minimum dissolution time and maximum processing time}{2}{subsection.1.1}\protected@file@percent }
\newlabel{sec:si-tdmin_tpmax}{{S1.1}{2}{Determination of minimum dissolution time and maximum processing time}{subsection.1.1}{}}
\newlabel{sec:si-tdmin_tpmax@cref}{{[subsection][1][1]S1.1}{[1][2][]2}{}{}{}}
\@writefile{lof}{\contentsline {figure}{\numberline {S1}{\ignorespaces Determination of the minimum dissolution time \(t_{d,min}\) and the maximum processing time $t_{\text  {p,max}}$ based on the optical extinction at 380 nm.}}{2}{figure.caption.1}\protected@file@percent }
\providecommand*\caption@xref[2]{\@setref\relax\@undefined{#1}}
\newlabel{fig:si-tdmin_tpmax}{{S1}{2}{Determination of the minimum dissolution time \(t_{d,min}\) and the maximum processing time $t_{\text {p,max}}$ based on the optical extinction at 380 nm}{figure.caption.1}{}}
\newlabel{fig:si-tdmin_tpmax@cref}{{[figure][1][]S1}{[1][2][]2}{}{}{}}
\BKM@entry{id=3,dest={73756273656374696F6E2E312E32},srcline={129}}{5C3337365C3337375C303030545C303030685C303030655C3030305C3034305C3030306D5C303030695C3030306E5C303030695C3030306D5C303030755C3030306D5C3030305C3034305C303030645C303030695C303030735C303030735C3030306F5C3030306C5C303030755C303030745C303030695C3030306F5C3030306E5C3030305C3034305C303030745C303030655C3030306D5C303030705C303030655C303030725C303030615C303030745C303030755C303030725C30303065}
\@writefile{toc}{\contentsline {subsection}{\numberline {S1.2}The minimum dissolution temperature}{4}{subsection.1.2}\protected@file@percent }
\newlabel{sec:si-Tdmin}{{S1.2}{4}{The minimum dissolution temperature}{subsection.1.2}{}}
\newlabel{sec:si-Tdmin@cref}{{[subsection][2][1]S1.2}{[1][3][]4}{}{}{}}
\@writefile{lof}{\contentsline {figure}{\numberline {S2}{\ignorespaces Effect of $T_d$ on the optical transmission at 380 nm of a 3 wt.\% PVDF/DMSO solution. The experimental data were fitted using a modified Gompertz function with a $pseudo R^2$ of 0.995. The $T_d$ range corresponding to a 10--90 \% increase in transmission is highlighted by a green rectangle. $T_{d,min}$ is defined as the temperature at which the transmission has increased by 60 \%.}}{4}{figure.caption.2}\protected@file@percent }
\newlabel{fig:si-Tdmin_UV-Vis_380_3}{{S2}{4}{Effect of $T_d$ on the optical transmission at 380 nm of a 3 wt.\% PVDF/DMSO solution. The experimental data were fitted using a modified Gompertz function with a $pseudo R^2$ of 0.995. The $T_d$ range corresponding to a 10--90 \% increase in transmission is highlighted by a green rectangle. $T_{d,min}$ is defined as the temperature at which the transmission has increased by 60 \%}{figure.caption.2}{}}
\newlabel{fig:si-Tdmin_UV-Vis_380_3@cref}{{[figure][2][]S2}{[1][3][]4}{}{}{}}
\@writefile{lof}{\contentsline {figure}{\numberline {S3}{\ignorespaces Effect of $T_d$ on the optical transmission at 380 nm of a 9 wt.\% PVDF/DMSO solution. The experimental data were fitted using a modified Gompertz function with a $pseudo R^2$ of 0.989. The $T_d$ range corresponding to a 10--90 \% increase in transmission is highlighted by a green rectangle. $T_{d,min}$ is defined as the temperature at which the transmission has increased by 60 \%.}}{5}{figure.caption.3}\protected@file@percent }
\newlabel{fig:si-Tdmin_UV-Vis_380_9}{{S3}{5}{Effect of $T_d$ on the optical transmission at 380 nm of a 9 wt.\% PVDF/DMSO solution. The experimental data were fitted using a modified Gompertz function with a $pseudo R^2$ of 0.989. The $T_d$ range corresponding to a 10--90 \% increase in transmission is highlighted by a green rectangle. $T_{d,min}$ is defined as the temperature at which the transmission has increased by 60 \%}{figure.caption.3}{}}
\newlabel{fig:si-Tdmin_UV-Vis_380_9@cref}{{[figure][3][]S3}{[1][4][]5}{}{}{}}
\@writefile{lof}{\contentsline {figure}{\numberline {S4}{\ignorespaces Effect of $T_d$ on the optical transmission at 380 nm of a 12 wt.\% PVDF/DMSO solution. The experimental data were fitted using a modified Gompertz function with a $pseudo R^2$ of 0.997. The $T_d$ range corresponding to a 10--90 \% increase in transmission is highlighted by a green rectangle. $T_{d,min}$ is defined as the temperature at which the transmission has increased by 60 \%.}}{6}{figure.caption.4}\protected@file@percent }
\newlabel{fig:si-Tdmin_UV-Vis_380_12}{{S4}{6}{Effect of $T_d$ on the optical transmission at 380 nm of a 12 wt.\% PVDF/DMSO solution. The experimental data were fitted using a modified Gompertz function with a $pseudo R^2$ of 0.997. The $T_d$ range corresponding to a 10--90 \% increase in transmission is highlighted by a green rectangle. $T_{d,min}$ is defined as the temperature at which the transmission has increased by 60 \%}{figure.caption.4}{}}
\newlabel{fig:si-Tdmin_UV-Vis_380_12@cref}{{[figure][4][]S4}{[1][5][]6}{}{}{}}
\BKM@entry{id=4,dest={73756273656374696F6E2E312E33},srcline={176}}{5C3337365C3337375C303030545C303030685C303030655C3030305C3034305C303030635C303030725C303030695C303030745C303030695C303030635C303030615C3030306C5C3030305C3034305C303030645C303030695C303030735C303030735C3030306F5C3030306C5C303030755C303030745C303030695C3030306F5C3030306E5C3030305C3034305C303030745C303030655C3030306D5C303030705C303030655C303030725C303030615C303030745C303030755C303030725C30303065}
\@writefile{lof}{\contentsline {figure}{\numberline {S5}{\ignorespaces Effect of $T_d$ on the optical transmission at 380 nm of a 18 wt.\% PVDF/DMSO solution. The experimental data were fitted using a modified Gompertz function with a $pseudo R^2$ of 0.952. The $T_d$ range corresponding to a 10--90 \% increase in transmission is highlighted by a green rectangle. $T_{d,min}$ is defined as the temperature at which the transmission has increased by 60 \%.}}{7}{figure.caption.5}\protected@file@percent }
\newlabel{fig:si-Tdmin_UV-Vis_380_18}{{S5}{7}{Effect of $T_d$ on the optical transmission at 380 nm of a 18 wt.\% PVDF/DMSO solution. The experimental data were fitted using a modified Gompertz function with a $pseudo R^2$ of 0.952. The $T_d$ range corresponding to a 10--90 \% increase in transmission is highlighted by a green rectangle. $T_{d,min}$ is defined as the temperature at which the transmission has increased by 60 \%}{figure.caption.5}{}}
\newlabel{fig:si-Tdmin_UV-Vis_380_18@cref}{{[figure][5][]S5}{[1][6][]7}{}{}{}}
\@writefile{toc}{\contentsline {subsection}{\numberline {S1.3}The critical dissolution temperature}{8}{subsection.1.3}\protected@file@percent }
\newlabel{sec:si-Tdcrit}{{S1.3}{8}{The critical dissolution temperature}{subsection.1.3}{}}
\newlabel{sec:si-Tdcrit@cref}{{[subsection][3][1]S1.3}{[1][7][]8}{}{}{}}
\@writefile{lof}{\contentsline {figure}{\numberline {S6}{\ignorespaces Effect of $T_d$ on the fraction of $\alpha $\mbox  {-}polymorph in a membrane prepared from a 3 wt.\% PVDF/DMSO solution. The experimental data were fitted using a modified Gompertz function with a $pseudo R^2$ of 0.976. The $T_d$ range corresponding to a 10--90 \% decrease in $\alpha $\mbox  {-}polymorph content is highlighted by a red rectangle. $T_{d,crit}$ is defined as the temperature at which the $\alpha $\mbox  {-}polymorph content has decreased by 60 \%.}}{8}{figure.caption.6}\protected@file@percent }
\newlabel{fig:si-Tcrit_IR_3}{{S6}{8}{Effect of $T_d$ on the fraction of $\alpha $\mbox {-}polymorph in a membrane prepared from a 3 wt.\% PVDF/DMSO solution. The experimental data were fitted using a modified Gompertz function with a $pseudo R^2$ of 0.976. The $T_d$ range corresponding to a 10--90 \% decrease in $\alpha $\mbox {-}polymorph content is highlighted by a red rectangle. $T_{d,crit}$ is defined as the temperature at which the $\alpha $\mbox {-}polymorph content has decreased by 60 \%}{figure.caption.6}{}}
\newlabel{fig:si-Tcrit_IR_3@cref}{{[figure][6][]S6}{[1][7][]8}{}{}{}}
\@writefile{lof}{\contentsline {figure}{\numberline {S7}{\ignorespaces Effect of $T_d$ on the fraction of $\alpha $\mbox  {-}polymorph in a membrane prepared from a 9 wt.\% PVDF/DMSO solution. The experimental data were fitted using a modified Gompertz function with a $pseudo R^2$ of 0.987. The $T_d$ range corresponding to a 10--90 \% decrease in $\alpha $\mbox  {-}polymorph content is highlighted by a red rectangle. $T_{d,crit}$ is defined as the temperature at which the $\alpha $\mbox  {-}polymorph content has decreased by 60 \%.}}{9}{figure.caption.7}\protected@file@percent }
\newlabel{fig:si-Tcrit_IR_9}{{S7}{9}{Effect of $T_d$ on the fraction of $\alpha $\mbox {-}polymorph in a membrane prepared from a 9 wt.\% PVDF/DMSO solution. The experimental data were fitted using a modified Gompertz function with a $pseudo R^2$ of 0.987. The $T_d$ range corresponding to a 10--90 \% decrease in $\alpha $\mbox {-}polymorph content is highlighted by a red rectangle. $T_{d,crit}$ is defined as the temperature at which the $\alpha $\mbox {-}polymorph content has decreased by 60 \%}{figure.caption.7}{}}
\newlabel{fig:si-Tcrit_IR_9@cref}{{[figure][7][]S7}{[1][8][]9}{}{}{}}
\@writefile{lof}{\contentsline {figure}{\numberline {S8}{\ignorespaces Effect of $T_d$ on the fraction of $\alpha $\mbox  {-}polymorph in a membrane prepared from a 12 wt.\% PVDF/DMSO solution. The experimental data were fitted using a modified Gompertz function with a $pseudo R^2$ of 0.989. The $T_d$ range corresponding to a 10--90 \% decrease in $\alpha $\mbox  {-}polymorph content is highlighted by a red rectangle. $T_{d,crit}$ is defined as the temperature at which the $\alpha $\mbox  {-}polymorph content has decreased by 60 \%.}}{10}{figure.caption.8}\protected@file@percent }
\newlabel{fig:si-Tcrit_IR_12}{{S8}{10}{Effect of $T_d$ on the fraction of $\alpha $\mbox {-}polymorph in a membrane prepared from a 12 wt.\% PVDF/DMSO solution. The experimental data were fitted using a modified Gompertz function with a $pseudo R^2$ of 0.989. The $T_d$ range corresponding to a 10--90 \% decrease in $\alpha $\mbox {-}polymorph content is highlighted by a red rectangle. $T_{d,crit}$ is defined as the temperature at which the $\alpha $\mbox {-}polymorph content has decreased by 60 \%}{figure.caption.8}{}}
\newlabel{fig:si-Tcrit_IR_12@cref}{{[figure][8][]S8}{[1][9][]10}{}{}{}}
\BKM@entry{id=5,dest={73756273656374696F6E2E312E34},srcline={231}}{5C3337365C3337375C303030525C303030685C303030655C3030306F5C3030306C5C3030306F5C303030675C303030695C303030635C303030615C3030306C5C3030305C3034305C303030705C303030725C3030306F5C303030705C303030655C303030725C303030745C303030695C303030655C303030735C3030305C3034305C303030615C3030306C5C3030306F5C3030306E5C303030675C303030735C303030695C303030645C303030655C3030305C3034305C3030306D5C303030695C3030306E5C303030695C3030306D5C303030755C3030306D5C3030305C3034305C303030615C3030306E5C303030645C3030305C3034305C303030635C303030725C303030695C303030745C303030695C303030635C303030615C3030306C5C3030305C3034305C303030645C303030695C303030735C303030735C3030306F5C3030306C5C303030755C303030745C303030695C3030306F5C3030306E5C3030305C3034305C303030745C303030655C3030306D5C303030705C303030655C303030725C303030615C303030745C303030755C303030725C30303065}
\@writefile{lof}{\contentsline {figure}{\numberline {S9}{\ignorespaces Effect of $T_d$ on the fraction of $\alpha $\mbox  {-}polymorph in a membrane prepared from a 18 wt.\% PVDF/DMSO solution. The experimental data were fitted using a modified Gompertz function. The $T_d$ range corresponding to a 10--90 \% decrease in $\alpha $\mbox  {-}polymorph content is highlighted by a red rectangle. $T_{d,crit}$ is defined as the temperature at which the $\alpha $\mbox  {-}polymorph content has decreased by 60 \%.}}{11}{figure.caption.9}\protected@file@percent }
\newlabel{fig:si-Tcrit_IR_18}{{S9}{11}{Effect of $T_d$ on the fraction of $\alpha $\mbox {-}polymorph in a membrane prepared from a 18 wt.\% PVDF/DMSO solution. The experimental data were fitted using a modified Gompertz function. The $T_d$ range corresponding to a 10--90 \% decrease in $\alpha $\mbox {-}polymorph content is highlighted by a red rectangle. $T_{d,crit}$ is defined as the temperature at which the $\alpha $\mbox {-}polymorph content has decreased by 60 \%}{figure.caption.9}{}}
\newlabel{fig:si-Tcrit_IR_18@cref}{{[figure][9][]S9}{[1][10][]11}{}{}{}}
\@writefile{toc}{\contentsline {subsection}{\numberline {S1.4}Rheological properties alongside minimum and critical dissolution temperature}{12}{subsection.1.4}\protected@file@percent }
\newlabel{sec:si-rheo_Tdmin_Tdcrit}{{S1.4}{12}{Rheological properties alongside minimum and critical dissolution temperature}{subsection.1.4}{}}
\newlabel{sec:si-rheo_Tdmin_Tdcrit@cref}{{[subsection][4][1]S1.4}{[1][11][]12}{}{}{}}
\@writefile{lof}{\contentsline {figure}{\numberline {S10}{\ignorespaces Weissenberg number as a function of $T_d$ of a solution of 3 wt.\% PVDF in DMSO. The minimum dissolution temperature $T_{d,min}$ and the critical dissolution temperature $T_{d,crit}$ are indicated by green and red vertical lines, respectively. The corresponding temperature ranges are highlighted by green and red rectangles.}}{12}{figure.caption.10}\protected@file@percent }
\newlabel{fig:si-rheo_temp_380_3_LVE_Wi}{{S10}{12}{Weissenberg number as a function of $T_d$ of a solution of 3 wt.\% PVDF in DMSO. The minimum dissolution temperature $T_{d,min}$ and the critical dissolution temperature $T_{d,crit}$ are indicated by green and red vertical lines, respectively. The corresponding temperature ranges are highlighted by green and red rectangles}{figure.caption.10}{}}
\newlabel{fig:si-rheo_temp_380_3_LVE_Wi@cref}{{[figure][10][]S10}{[1][11][]12}{}{}{}}
\@writefile{lof}{\contentsline {figure}{\numberline {S11}{\ignorespaces Weissenberg number as a function of $T_d$ of a solution of 9 wt.\% PVDF in DMSO. The minimum dissolution temperature $T_{d,min}$ and the critical dissolution temperature $T_{d,crit}$ are indicated by green and red vertical lines, respectively. The corresponding temperature ranges are highlighted by green and red rectangles.}}{13}{figure.caption.11}\protected@file@percent }
\newlabel{fig:si-rheo_temp_380_9_LVE_Wi}{{S11}{13}{Weissenberg number as a function of $T_d$ of a solution of 9 wt.\% PVDF in DMSO. The minimum dissolution temperature $T_{d,min}$ and the critical dissolution temperature $T_{d,crit}$ are indicated by green and red vertical lines, respectively. The corresponding temperature ranges are highlighted by green and red rectangles}{figure.caption.11}{}}
\newlabel{fig:si-rheo_temp_380_9_LVE_Wi@cref}{{[figure][11][]S11}{[1][12][]13}{}{}{}}
\@writefile{lof}{\contentsline {figure}{\numberline {S12}{\ignorespaces Weissenberg number as a function of $T_d$ of a solution of 12 wt.\% PVDF in DMSO. The minimum dissolution temperature $T_{d,min}$ and the critical dissolution temperature $T_{d,crit}$ are indicated by green and red vertical lines, respectively. The corresponding temperature ranges are highlighted by green and red rectangles.}}{14}{figure.caption.12}\protected@file@percent }
\newlabel{fig:si-rheo_temp_380_12_LVE_Wi}{{S12}{14}{Weissenberg number as a function of $T_d$ of a solution of 12 wt.\% PVDF in DMSO. The minimum dissolution temperature $T_{d,min}$ and the critical dissolution temperature $T_{d,crit}$ are indicated by green and red vertical lines, respectively. The corresponding temperature ranges are highlighted by green and red rectangles}{figure.caption.12}{}}
\newlabel{fig:si-rheo_temp_380_12_LVE_Wi@cref}{{[figure][12][]S12}{[1][13][]14}{}{}{}}
\@writefile{lof}{\contentsline {figure}{\numberline {S13}{\ignorespaces Weissenberg number as a function of $T_d$ of a solution of 15 wt.\% PVDF in DMSO. The minimum dissolution temperature $T_{d,min}$ and the critical dissolution temperature $T_{d,crit}$ are indicated by green and red vertical lines, respectively. The corresponding temperature ranges are highlighted by green and red rectangles.}}{15}{figure.caption.13}\protected@file@percent }
\newlabel{fig:si-rheo_temp_380_15_LVE_Wi}{{S13}{15}{Weissenberg number as a function of $T_d$ of a solution of 15 wt.\% PVDF in DMSO. The minimum dissolution temperature $T_{d,min}$ and the critical dissolution temperature $T_{d,crit}$ are indicated by green and red vertical lines, respectively. The corresponding temperature ranges are highlighted by green and red rectangles}{figure.caption.13}{}}
\newlabel{fig:si-rheo_temp_380_15_LVE_Wi@cref}{{[figure][13][]S13}{[1][14][]15}{}{}{}}
\@writefile{lof}{\contentsline {figure}{\numberline {S14}{\ignorespaces Weissenberg number as a function of $T_d$ of a solution of 18 wt.\% PVDF in DMSO. The minimum dissolution temperature $T_{d,min}$ and the critical dissolution temperature $T_{d,crit}$ are indicated by green and red vertical lines, respectively. The corresponding temperature ranges are highlighted by green and red rectangles.}}{16}{figure.caption.14}\protected@file@percent }
\newlabel{fig:si-rheo_temp_380_18_LVE_Wi}{{S14}{16}{Weissenberg number as a function of $T_d$ of a solution of 18 wt.\% PVDF in DMSO. The minimum dissolution temperature $T_{d,min}$ and the critical dissolution temperature $T_{d,crit}$ are indicated by green and red vertical lines, respectively. The corresponding temperature ranges are highlighted by green and red rectangles}{figure.caption.14}{}}
\newlabel{fig:si-rheo_temp_380_18_LVE_Wi@cref}{{[figure][14][]S14}{[1][15][]16}{}{}{}}
\abx@aux@read@bbl@mdfivesum{11767A5BCB406B39FF6625EAD9CA0039}
\abx@aux@defaultrefcontext{0}{Bottino.1988}{none/global//global/global/global}
\abx@aux@defaultrefcontext{0}{Alexowsky.2019}{none/global//global/global/global}
\gdef \@abspage@last{16}
