# Supplementary material for: Formation of PVDF membranes with distinct pore morphologies interpreted through the framework of viscoelastic phase separation
Source: Sci Rep. 2026 May 9;16:14694. doi: 10.1038/s41598-026-50635-7 (PMC13157489; doi:10.1038/s41598-026-50635-7)
Supplement: Supplementary file 1 — Supplementary Information. [file 41598_2026_50635_MOESM1_ESM.zip › Supplementary Information Paper 2.bbl]

% $ biblatex auxiliary file $
% $ biblatex bbl format version 3.3 $
% Do not modify the above lines!
%
% This is an auxiliary file used by the 'biblatex' package.
% This file may safely be deleted. It will be recreated by
% biber as required.
%
\begingroup
\makeatletter
\@ifundefined{ver@biblatex.sty}
  {\@latex@error
     {Missing 'biblatex' package}
     {The bibliography requires the 'biblatex' package.}
      \aftergroup\endinput}
  {}
\endgroup


\refsection{0}
  \datalist[entry]{none/global//global/global/global}
    \entry{Bottino.1988}{article}{}{}
      \name{author}{4}{}{%
        {{hash=4edb532bdeeef9bb05f02c1310f20baf}{%
           family={Bottino},
           familyi={B\bibinitperiod},
           given={A.},
           giveni={A\bibinitperiod}}}%
        {{hash=bc9580bbb030da5cdcd7935edfbd7ee1}{%
           family={Capannelli},
           familyi={C\bibinitperiod},
           given={G.},
           giveni={G\bibinitperiod}}}%
        {{hash=0c50a8af59cb9b08be2a437445aa8d3f}{%
           family={Munari},
           familyi={M\bibinitperiod},
           given={S.},
           giveni={S\bibinitperiod}}}%
        {{hash=10923bfdc7215dcf0e3d75380e88603a}{%
           family={Turturro},
           familyi={T\bibinitperiod},
           given={A.},
           giveni={A\bibinitperiod}}}%
      }
      \strng{namehash}{47b9efed76c50661688bb08048bada1b}
      \strng{fullhash}{1ef2beec9f098fe925d3812e088db3e1}
      \strng{fullhashraw}{1ef2beec9f098fe925d3812e088db3e1}
      \strng{bibnamehash}{1ef2beec9f098fe925d3812e088db3e1}
      \strng{authorbibnamehash}{1ef2beec9f098fe925d3812e088db3e1}
      \strng{authornamehash}{47b9efed76c50661688bb08048bada1b}
      \strng{authorfullhash}{1ef2beec9f098fe925d3812e088db3e1}
      \strng{authorfullhashraw}{1ef2beec9f098fe925d3812e088db3e1}
      \field{sortinit}{1}
      \field{sortinithash}{4f6aaa89bab872aa0999fec09ff8e98a}
      \field{labelnamesource}{author}
      \field{labeltitlesource}{title}
      \field{issn}{0887-6266}
      \field{journaltitle}{Journal of Polymer Science Part B: Polymer Physics}
      \field{number}{4}
      \field{pagination}{page}
      \field{title}{Solubility parameters of poly(vinylidene fluoride)}
      \field{volume}{26}
      \field{year}{1988}
      \field{pages}{785\bibrangedash 794}
      \range{pages}{10}
      \verb{doi}
      \verb 10.1002/polb.1988.090260405
      \endverb
      \verb{file}
      \verb 1988{\_}Bottino{\_}Solubility parameters of poly vinylidene fluoride:Attachments/1988{\_}Bottino{\_}Solubility parameters of poly vinylidene fluoride.pdf:application/pdf
      \endverb
      \keyw{Dimethyl sulfoxide (DMSO);Dimethylacetamide (DMAc);Dimethylformamide (DMF);Hansen/Hildebrand Solubility Parameter (HSP);Hexamethylphosphoramide (HMPA);Poly(vinylidene fluoride) (PVDF);Triethylphosphat (TEP);Viscosity}
    \endentry
    \entry{Alexowsky.2019}{thesis}{}{}
      \name{author}{1}{}{%
        {{hash=b7dc979659d1cb468fd4cae80ec586de}{%
           family={Alexowsky},
           familyi={A\bibinitperiod},
           given={Clemens},
           giveni={C\bibinitperiod}}}%
      }
      \list{institution}{1}{%
        {Universität Duisburg-Essen}%
      }
      \list{location}{1}{%
        {Essen}%
      }
      \strng{namehash}{b7dc979659d1cb468fd4cae80ec586de}
      \strng{fullhash}{b7dc979659d1cb468fd4cae80ec586de}
      \strng{fullhashraw}{b7dc979659d1cb468fd4cae80ec586de}
      \strng{bibnamehash}{b7dc979659d1cb468fd4cae80ec586de}
      \strng{authorbibnamehash}{b7dc979659d1cb468fd4cae80ec586de}
      \strng{authornamehash}{b7dc979659d1cb468fd4cae80ec586de}
      \strng{authorfullhash}{b7dc979659d1cb468fd4cae80ec586de}
      \strng{authorfullhashraw}{b7dc979659d1cb468fd4cae80ec586de}
      \field{sortinit}{2}
      \field{sortinithash}{8b555b3791beccb63322c22f3320aa9a}
      \field{labelnamesource}{author}
      \field{labeltitlesource}{title}
      \field{title}{Herstellung von porösen Polyvinylidenfluorid-Membranen mit ma{ß}geschneiderten Eigenschaften durch schnelle und skalierbare dampfinduzierte Phasentrennung}
      \field{type}{Dissertation}
      \field{urlday}{13}
      \field{urlmonth}{9}
      \field{urlyear}{2022}
      \field{year}{2019}
      \field{urldateera}{ce}
      \verb{file}
      \verb 2019{\_}Alexowsky{\_}Herstellung von por{\"o}sen Polyvinylidenfluorid-Membranen mit ma{\ss}geschneiderten Eigenschaften durch schnelle und skalierbare dampfinduzierte Phasentrennung:Attachments/2019{\_}Alexowsky{\_}Herstellung von por{\"o}sen Polyvinylidenfluorid-Membranen mit ma{\ss}geschneiderten Eigenschaften durch schnelle und skalierbare dampfinduzierte Phasentrennung.pdf:application/pdf
      \endverb
      \verb{urlraw}
      \verb https://doi.org/10.17185/duepublico/70271
      \endverb
      \verb{url}
      \verb https://doi.org/10.17185/duepublico/70271
      \endverb
      \keyw{Dimethyl sulfoxide (DMSO);Dimethylacetamide (DMAc);Poly(vinylidene fluoride) (PVDF);Polymorph;Solef 1015;Solef 6010;Solvation temperature;Vapor-induced phase separation (VIPS)}
    \endentry
  \enddatalist
\endrefsection
\endinput
