# Supplementary material for: Formation of PVDF membranes with distinct pore morphologies interpreted through the framework of viscoelastic phase separation
Source: Sci Rep. 2026 May 9;16:14694. doi: 10.1038/s41598-026-50635-7 (PMC13157489; doi:10.1038/s41598-026-50635-7)
Supplement: Supplementary file 1 — Supplementary Information. [file 41598_2026_50635_MOESM1_ESM.zip › Supplementary Information Paper 2.blg]

[0] Config.pm:308> INFO - This is Biber 2.20
[0] Config.pm:311> INFO - Logfile is 'Supplementary Information Paper 2.blg'
[112] biber-MSWIN64:340> INFO - === 
[146] Biber.pm:420> INFO - Reading 'Supplementary Information Paper 2.bcf'
[258] Biber.pm:994> INFO - Found 2 citekeys in bib section 0
[273] Biber.pm:4463> INFO - Processing section 0
[286] Biber.pm:4654> INFO - Looking for bibtex file 'citavi_bib_250224.bib' for section 0
[375] bibtex.pm:1713> INFO - LaTeX decoding ...
[1634] bibtex.pm:1519> INFO - Found BibTeX data source 'citavi_bib_250224.bib'
[1760] UCollate.pm:68> INFO - Overriding locale 'en-US' defaults 'variable = shifted' with 'variable = non-ignorable'
[1761] UCollate.pm:68> INFO - Overriding locale 'en-US' defaults 'normalization = NFD' with 'normalization = prenormalized'
[1761] Biber.pm:4283> INFO - Sorting list 'none/global//global/global/global' of type 'entry' with template 'none' and locale 'en-US'
[1761] Biber.pm:4289> INFO - No sort tailoring available for locale 'en-US'
[1767] bbl.pm:676> INFO - Writing 'Supplementary Information Paper 2.bbl' with encoding 'UTF-8'
[1769] bbl.pm:779> INFO - Output to Supplementary Information Paper 2.bbl
