# Supplementary material for: Formation of PVDF membranes with distinct pore morphologies interpreted through the framework of viscoelastic phase separation
Source: Sci Rep. 2026 May 9;16:14694. doi: 10.1038/s41598-026-50635-7 (PMC13157489; doi:10.1038/s41598-026-50635-7)
Supplement: Supplementary file 1 — Supplementary Information. [file 41598_2026_50635_MOESM1_ESM.zip › Supplementary Information Paper 2.log]

This is pdfTeX, Version 3.141592653-2.6-1.40.26 (TeX Live 2024) (preloaded format=pdflatex 2025.2.24)  7 APR 2026 14:05
entering extended mode
 restricted \write18 enabled.
 file:line:error style messages enabled.
 %&-line parsing enabled.
**"c:/Users/sbohr/sciebo/Promotion/Publikationen/PVDF-DMSO/Paper 2/Latex Paper 2, revission_1 draft/Supplementary Information Paper 2/Supplementary Information Paper 2"
(c:/Users/sbohr/sciebo/Promotion/Publikationen/PVDF-DMSO/Paper 2/Latex Paper 2, revission_1 draft/Supplementary Information Paper 2/Supplementary Information Paper 2.tex
LaTeX2e <2024-11-01> patch level 2
L3 programming layer <2025-01-18>
(c:/texlive/2024/texmf-dist/tex/latex/koma-script/scrartcl.cls
Document Class: scrartcl 2024/10/24 v3.43 KOMA-Script document class (article)
(c:/texlive/2024/texmf-dist/tex/latex/koma-script/scrkbase.sty
Package: scrkbase 2024/10/24 v3.43 KOMA-Script package (KOMA-Script-dependent basics and keyval usage)
 (c:/texlive/2024/texmf-dist/tex/latex/koma-script/scrbase.sty
Package: scrbase 2024/10/24 v3.43 KOMA-Script package (KOMA-Script-independent basics and keyval usage)
 (c:/texlive/2024/texmf-dist/tex/latex/koma-script/scrlfile.sty
Package: scrlfile 2024/10/24 v3.43 KOMA-Script package (file load hooks)
 (c:/texlive/2024/texmf-dist/tex/latex/koma-script/scrlfile-hook.sty
Package: scrlfile-hook 2024/10/24 v3.43 KOMA-Script package (using LaTeX hooks)
 (c:/texlive/2024/texmf-dist/tex/latex/koma-script/scrlogo.sty
Package: scrlogo 2024/10/24 v3.43 KOMA-Script package (logo)
))) (c:/texlive/2024/texmf-dist/tex/latex/graphics/keyval.sty
Package: keyval 2022/05/29 v1.15 key=value parser (DPC)
\KV@toks@=\toks17
)
Applying: [2021/05/01] Usage of raw or classic option list on input line 254.
Already applied: [0000/00/00] Usage of raw or classic option list on input line 370.
)) (c:/texlive/2024/texmf-dist/tex/latex/koma-script/tocbasic.sty
Package: tocbasic 2024/10/24 v3.43 KOMA-Script package (handling toc-files)
\scr@dte@tocline@numberwidth=\skip49
\scr@dte@tocline@numbox=\box52
)
Package tocbasic Info: omitting babel extension for `toc'
(tocbasic)             because of feature `nobabel' available
(tocbasic)             for `toc' on input line 135.
Class scrartcl Info: File `scrsize12pt.clo' used to setup font sizes on input line 2466.
 (c:/texlive/2024/texmf-dist/tex/latex/koma-script/scrsize12pt.clo
File: scrsize12pt.clo 2024/10/24 v3.43 KOMA-Script font size class option (12pt)
) (c:/texlive/2024/texmf-dist/tex/latex/koma-script/typearea.sty
Package: typearea 2024/10/24 v3.43 KOMA-Script package (type area)
\ta@bcor=\skip50
\ta@div=\count196
Package typearea Info: You've used standard option `a4paper'.
(typearea)             This is correct!
(typearea)             Internally I'm using `paper=a4'.
(typearea)             If you'd like to set the option with \KOMAoptions,
(typearea)             you'd have to use `paper=a4' there
(typearea)             instead of `a4paper', too.
\ta@hblk=\skip51
\ta@vblk=\skip52
\ta@temp=\skip53
\footheight=\skip54
Package typearea Info: These are the values describing the layout:
(typearea)             DIV  = 11
(typearea)             BCOR = 0.0pt
(typearea)             \paperwidth      = 597.50793pt
(typearea)              \textwidth      = 434.55125pt
(typearea)              DIV departure   = -3%
(typearea)              \evensidemargin = 9.20834pt
(typearea)              \oddsidemargin  = 9.20834pt
(typearea)             \paperheight     = 845.04694pt
(typearea)              \textheight     = 621.0pt
(typearea)              \topmargin      = -35.32254pt
(typearea)              \headheight     = 18.125pt
(typearea)              \headsep        = 21.75pt
(typearea)              \topskip        = 12.0pt
(typearea)              \footskip       = 50.75pt
(typearea)              \baselineskip   = 14.5pt
(typearea)              on input line 1802.
)
\c@part=\count197
\c@section=\count198
\c@subsection=\count199
\c@subsubsection=\count266
\c@paragraph=\count267
\c@subparagraph=\count268
\scr@dte@section@maxnumwidth=\skip55
Class scrartcl Info: using compatibility default `runin=bysign'
(scrartcl)           for `\section on input line 5107.
Class scrartcl Info: using compatibility default `afterindent=bysign'
(scrartcl)           for `\section on input line 5107.
\scr@dte@part@maxnumwidth=\skip56
Class scrartcl Info: using compatibility default `afterindent=false'
(scrartcl)           for `\part on input line 5115.
\scr@dte@subsection@maxnumwidth=\skip57
Class scrartcl Info: using compatibility default `runin=bysign'
(scrartcl)           for `\subsection on input line 5125.
Class scrartcl Info: using compatibility default `afterindent=bysign'
(scrartcl)           for `\subsection on input line 5125.
\scr@dte@subsubsection@maxnumwidth=\skip58
Class scrartcl Info: using compatibility default `runin=bysign'
(scrartcl)           for `\subsubsection on input line 5135.
Class scrartcl Info: using compatibility default `afterindent=bysign'
(scrartcl)           for `\subsubsection on input line 5135.
\scr@dte@paragraph@maxnumwidth=\skip59
Class scrartcl Info: using compatibility default `runin=bysign'
(scrartcl)           for `\paragraph on input line 5146.
Class scrartcl Info: using compatibility default `afterindent=bysign'
(scrartcl)           for `\paragraph on input line 5146.
\scr@dte@subparagraph@maxnumwidth=\skip60
Class scrartcl Info: using compatibility default `runin=bysign'
(scrartcl)           for `\subparagraph on input line 5156.
Class scrartcl Info: using compatibility default `afterindent=bysign'
(scrartcl)           for `\subparagraph on input line 5156.
\abovecaptionskip=\skip61
\belowcaptionskip=\skip62
\c@pti@nb@sid@b@x=\box53
Package tocbasic Info: omitting babel extension for `lof'
(tocbasic)             because of feature `nobabel' available
(tocbasic)             for `lof' on input line 6337.
\scr@dte@figure@maxnumwidth=\skip63
\c@figure=\count269
Package tocbasic Info: omitting babel extension for `lot'
(tocbasic)             because of feature `nobabel' available
(tocbasic)             for `lot' on input line 6353.
\scr@dte@table@maxnumwidth=\skip64
\c@table=\count270
Class scrartcl Info: Redefining `\numberline' on input line 6523.
\bibindent=\dimen141
) (c:/texlive/2024/texmf-dist/tex/latex/base/fontenc.sty
Package: fontenc 2021/04/29 v2.0v Standard LaTeX package
) (c:/texlive/2024/texmf-dist/tex/latex/base/inputenc.sty
Package: inputenc 2024/02/08 v1.3d Input encoding file
\inpenc@prehook=\toks18
\inpenc@posthook=\toks19
) (c:/texlive/2024/texmf-dist/tex/generic/babel/babel.sty
Package: babel 2025/02/14 v25.4 The multilingual framework for pdfLaTeX, LuaLaTeX and XeLaTeX
\babel@savecnt=\count271
\U@D=\dimen142
\l@unhyphenated=\language90
 (c:/texlive/2024/texmf-dist/tex/generic/babel/txtbabel.def)
\bbl@readstream=\read2
\bbl@dirlevel=\count272
 (c:/texlive/2024/texmf-dist/tex/generic/babel-english/USenglish.ldf
Language: USenglish 2017/06/06 v3.3r English support from the babel system
 (c:/texlive/2024/texmf-dist/tex/generic/babel-english/english.ldf
Language: english 2017/06/06 v3.3r English support from the babel system
Package babel Info: Hyphen rules for 'canadian' set to \l@english
(babel)             (\language0). Reported on input line 102.
Package babel Info: Hyphen rules for 'australian' set to \l@ukenglish
(babel)             (\language24). Reported on input line 105.
Package babel Info: Hyphen rules for 'newzealand' set to \l@ukenglish
(babel)             (\language24). Reported on input line 108.
))) (c:/texlive/2024/texmf-dist/tex/generic/babel/locale/en/babel-usenglish.tex
Package babel Info: Importing font and identification data for USenglish
(babel)             from babel-en-US.ini. Reported on input line 11.
) (c:/texlive/2024/texmf-dist/tex/latex/lm/lmodern.sty
Package: lmodern 2015/05/01 v1.6.1 Latin Modern Fonts
LaTeX Font Info:    Overwriting symbol font `operators' in version `normal'
(Font)                  OT1/cmr/m/n --> OT1/lmr/m/n on input line 22.
LaTeX Font Info:    Overwriting symbol font `letters' in version `normal'
(Font)                  OML/cmm/m/it --> OML/lmm/m/it on input line 23.
LaTeX Font Info:    Overwriting symbol font `symbols' in version `normal'
(Font)                  OMS/cmsy/m/n --> OMS/lmsy/m/n on input line 24.
LaTeX Font Info:    Overwriting symbol font `largesymbols' in version `normal'
(Font)                  OMX/cmex/m/n --> OMX/lmex/m/n on input line 25.
LaTeX Font Info:    Overwriting symbol font `operators' in version `bold'
(Font)                  OT1/cmr/bx/n --> OT1/lmr/bx/n on input line 26.
LaTeX Font Info:    Overwriting symbol font `letters' in version `bold'
(Font)                  OML/cmm/b/it --> OML/lmm/b/it on input line 27.
LaTeX Font Info:    Overwriting symbol font `symbols' in version `bold'
(Font)                  OMS/cmsy/b/n --> OMS/lmsy/b/n on input line 28.
LaTeX Font Info:    Overwriting symbol font `largesymbols' in version `bold'
(Font)                  OMX/cmex/m/n --> OMX/lmex/m/n on input line 29.
LaTeX Font Info:    Overwriting math alphabet `\mathbf' in version `normal'
(Font)                  OT1/cmr/bx/n --> OT1/lmr/bx/n on input line 31.
LaTeX Font Info:    Overwriting math alphabet `\mathsf' in version `normal'
(Font)                  OT1/cmss/m/n --> OT1/lmss/m/n on input line 32.
LaTeX Font Info:    Overwriting math alphabet `\mathit' in version `normal'
(Font)                  OT1/cmr/m/it --> OT1/lmr/m/it on input line 33.
LaTeX Font Info:    Overwriting math alphabet `\mathtt' in version `normal'
(Font)                  OT1/cmtt/m/n --> OT1/lmtt/m/n on input line 34.
LaTeX Font Info:    Overwriting math alphabet `\mathbf' in version `bold'
(Font)                  OT1/cmr/bx/n --> OT1/lmr/bx/n on input line 35.
LaTeX Font Info:    Overwriting math alphabet `\mathsf' in version `bold'
(Font)                  OT1/cmss/bx/n --> OT1/lmss/bx/n on input line 36.
LaTeX Font Info:    Overwriting math alphabet `\mathit' in version `bold'
(Font)                  OT1/cmr/bx/it --> OT1/lmr/bx/it on input line 37.
LaTeX Font Info:    Overwriting math alphabet `\mathtt' in version `bold'
(Font)                  OT1/cmtt/m/n --> OT1/lmtt/m/n on input line 38.
) (c:/texlive/2024/texmf-dist/tex/latex/hyperref/hyperref.sty
Package: hyperref 2024-11-05 v7.01l Hypertext links for LaTeX
 (c:/texlive/2024/texmf-dist/tex/generic/iftex/iftex.sty
Package: iftex 2024/12/12 v1.0g TeX engine tests
) (c:/texlive/2024/texmf-dist/tex/latex/kvsetkeys/kvsetkeys.sty
Package: kvsetkeys 2022-10-05 v1.19 Key value parser (HO)
) (c:/texlive/2024/texmf-dist/tex/generic/kvdefinekeys/kvdefinekeys.sty
Package: kvdefinekeys 2019-12-19 v1.6 Define keys (HO)
) (c:/texlive/2024/texmf-dist/tex/generic/pdfescape/pdfescape.sty
Package: pdfescape 2019/12/09 v1.15 Implements pdfTeX's escape features (HO)
 (c:/texlive/2024/texmf-dist/tex/generic/ltxcmds/ltxcmds.sty
Package: ltxcmds 2023-12-04 v1.26 LaTeX kernel commands for general use (HO)
) (c:/texlive/2024/texmf-dist/tex/generic/pdftexcmds/pdftexcmds.sty
Package: pdftexcmds 2020-06-27 v0.33 Utility functions of pdfTeX for LuaTeX (HO)
 (c:/texlive/2024/texmf-dist/tex/generic/infwarerr/infwarerr.sty
Package: infwarerr 2019/12/03 v1.5 Providing info/warning/error messages (HO)
)
Package pdftexcmds Info: \pdf@primitive is available.
Package pdftexcmds Info: \pdf@ifprimitive is available.
Package pdftexcmds Info: \pdfdraftmode found.
)) (c:/texlive/2024/texmf-dist/tex/latex/hycolor/hycolor.sty
Package: hycolor 2020-01-27 v1.10 Color options for hyperref/bookmark (HO)
) (c:/texlive/2024/texmf-dist/tex/latex/hyperref/nameref.sty
Package: nameref 2023-11-26 v2.56 Cross-referencing by name of section
 (c:/texlive/2024/texmf-dist/tex/latex/refcount/refcount.sty
Package: refcount 2019/12/15 v3.6 Data extraction from label references (HO)
) (c:/texlive/2024/texmf-dist/tex/generic/gettitlestring/gettitlestring.sty
Package: gettitlestring 2019/12/15 v1.6 Cleanup title references (HO)
 (c:/texlive/2024/texmf-dist/tex/latex/kvoptions/kvoptions.sty
Package: kvoptions 2022-06-15 v3.15 Key value format for package options (HO)
))
\c@section@level=\count273
) (c:/texlive/2024/texmf-dist/tex/latex/etoolbox/etoolbox.sty
Package: etoolbox 2025/02/11 v2.5l e-TeX tools for LaTeX (JAW)
\etb@tempcnta=\count274
) (c:/texlive/2024/texmf-dist/tex/generic/stringenc/stringenc.sty
Package: stringenc 2019/11/29 v1.12 Convert strings between diff. encodings (HO)
)
\@linkdim=\dimen143
\Hy@linkcounter=\count275
\Hy@pagecounter=\count276
 (c:/texlive/2024/texmf-dist/tex/latex/hyperref/pd1enc.def
File: pd1enc.def 2024-11-05 v7.01l Hyperref: PDFDocEncoding definition (HO)
Now handling font encoding PD1 ...
... no UTF-8 mapping file for font encoding PD1
) (c:/texlive/2024/texmf-dist/tex/generic/intcalc/intcalc.sty
Package: intcalc 2019/12/15 v1.3 Expandable calculations with integers (HO)
)
\Hy@SavedSpaceFactor=\count277
 (c:/texlive/2024/texmf-dist/tex/latex/hyperref/puenc.def
File: puenc.def 2024-11-05 v7.01l Hyperref: PDF Unicode definition (HO)
Now handling font encoding PU ...
... no UTF-8 mapping file for font encoding PU
)
Package hyperref Info: Hyper figures OFF on input line 4157.
Package hyperref Info: Link nesting OFF on input line 4162.
Package hyperref Info: Hyper index ON on input line 4165.
Package hyperref Info: Plain pages OFF on input line 4172.
Package hyperref Info: Backreferencing OFF on input line 4177.
Package hyperref Info: Implicit mode ON; LaTeX internals redefined.
Package hyperref Info: Bookmarks ON on input line 4424.
\c@Hy@tempcnt=\count278
 (c:/texlive/2024/texmf-dist/tex/latex/url/url.sty
\Urlmuskip=\muskip17
Package: url 2013/09/16  ver 3.4  Verb mode for urls, etc.
)
LaTeX Info: Redefining \url on input line 4763.
\XeTeXLinkMargin=\dimen144
 (c:/texlive/2024/texmf-dist/tex/generic/bitset/bitset.sty
Package: bitset 2019/12/09 v1.3 Handle bit-vector datatype (HO)
 (c:/texlive/2024/texmf-dist/tex/generic/bigintcalc/bigintcalc.sty
Package: bigintcalc 2019/12/15 v1.5 Expandable calculations on big integers (HO)
))
\Fld@menulength=\count279
\Field@Width=\dimen145
\Fld@charsize=\dimen146
Package hyperref Info: Hyper figures OFF on input line 6042.
Package hyperref Info: Link nesting OFF on input line 6047.
Package hyperref Info: Hyper index ON on input line 6050.
Package hyperref Info: backreferencing OFF on input line 6057.
Package hyperref Info: Link coloring OFF on input line 6062.
Package hyperref Info: Link coloring with OCG OFF on input line 6067.
Package hyperref Info: PDF/A mode OFF on input line 6072.
 (c:/texlive/2024/texmf-dist/tex/latex/base/atbegshi-ltx.sty
Package: atbegshi-ltx 2021/01/10 v1.0c Emulation of the original atbegshi
package with kernel methods
)
\Hy@abspage=\count280
\c@Item=\count281
\c@Hfootnote=\count282
)
Package hyperref Info: Driver (autodetected): hpdftex.
 (c:/texlive/2024/texmf-dist/tex/latex/hyperref/hpdftex.def
File: hpdftex.def 2024-11-05 v7.01l Hyperref driver for pdfTeX
 (c:/texlive/2024/texmf-dist/tex/latex/base/atveryend-ltx.sty
Package: atveryend-ltx 2020/08/19 v1.0a Emulation of the original atveryend package
with kernel methods
)
\Fld@listcount=\count283
\c@bookmark@seq@number=\count284
 (c:/texlive/2024/texmf-dist/tex/latex/rerunfilecheck/rerunfilecheck.sty
Package: rerunfilecheck 2022-07-10 v1.10 Rerun checks for auxiliary files (HO)
 (c:/texlive/2024/texmf-dist/tex/generic/uniquecounter/uniquecounter.sty
Package: uniquecounter 2019/12/15 v1.4 Provide unlimited unique counter (HO)
)
Package uniquecounter Info: New unique counter `rerunfilecheck' on input line 285.
)
\Hy@SectionHShift=\skip65
) (c:/texlive/2024/texmf-dist/tex/latex/hyperref/xr-hyper.sty
Package: xr-hyper 2024-11-05 v7.01l eXternal References (DPC)
)
Package xr Info: IMPORTING LABELS FROM Supplementary Information Paper 2.aux on input line 9.
 (c:/texlive/2024/texmf-dist/tex/latex/csquotes/csquotes.sty
Package: csquotes 2024-04-04 v5.2o context-sensitive quotations (JAW)
\csq@reset=\count285
\csq@gtype=\count286
\csq@glevel=\count287
\csq@qlevel=\count288
\csq@maxlvl=\count289
\csq@tshold=\count290
\csq@ltx@everypar=\toks20
 (c:/texlive/2024/texmf-dist/tex/latex/csquotes/csquotes.def
File: csquotes.def 2024-04-04 v5.2o csquotes generic definitions (JAW)
)
Package csquotes Info: Trying to load configuration file 'csquotes.cfg'...
Package csquotes Info: ... configuration file loaded successfully.
 (c:/texlive/2024/texmf-dist/tex/latex/csquotes/csquotes.cfg
File: csquotes.cfg 
)
Package csquotes Info: Option 'babel' depreciated.
(csquotes)             Using 'autostyle'.
Package csquotes Info: Enabling multilingual quotes.
Package csquotes Info: Redefining alias 'english' -> 'english/american'.
) (c:/texlive/2024/texmf-dist/tex/latex/biblatex/biblatex.sty
Package: biblatex 2024/03/21 v3.20 programmable bibliographies (PK/MW)
 (c:/texlive/2024/texmf-dist/tex/latex/logreq/logreq.sty
Package: logreq 2010/08/04 v1.0 xml request logger
\lrq@indent=\count291
 (c:/texlive/2024/texmf-dist/tex/latex/logreq/logreq.def
File: logreq.def 2010/08/04 v1.0 logreq spec v1.0
)) (c:/texlive/2024/texmf-dist/tex/latex/base/ifthen.sty
Package: ifthen 2024/03/16 v1.1e Standard LaTeX ifthen package (DPC)
)
\c@tabx@nest=\count292
\c@listtotal=\count293
\c@listcount=\count294
\c@liststart=\count295
\c@liststop=\count296
\c@citecount=\count297
\c@citetotal=\count298
\c@multicitecount=\count299
\c@multicitetotal=\count300
\c@instcount=\count301
\c@maxnames=\count302
\c@minnames=\count303
\c@maxitems=\count304
\c@minitems=\count305
\c@citecounter=\count306
\c@maxcitecounter=\count307
\c@savedcitecounter=\count308
\c@uniquelist=\count309
\c@uniquename=\count310
\c@refsection=\count311
\c@refsegment=\count312
\c@maxextratitle=\count313
\c@maxextratitleyear=\count314
\c@maxextraname=\count315
\c@maxextradate=\count316
\c@maxextraalpha=\count317
\c@abbrvpenalty=\count318
\c@highnamepenalty=\count319
\c@lownamepenalty=\count320
\c@maxparens=\count321
\c@parenlevel=\count322
\blx@tempcnta=\count323
\blx@tempcntb=\count324
\blx@tempcntc=\count325
\c@blx@maxsection=\count326
\blx@maxsegment@0=\count327
\blx@notetype=\count328
\blx@parenlevel@text=\count329
\blx@parenlevel@foot=\count330
\blx@sectionciteorder@0=\count331
\blx@sectionciteorderinternal@0=\count332
\blx@entrysetcounter=\count333
\blx@biblioinstance=\count334
\labelnumberwidth=\skip66
\labelalphawidth=\skip67
\biblabelsep=\skip68
\bibitemsep=\skip69
\bibnamesep=\skip70
\bibinitsep=\skip71
\bibparsep=\skip72
\bibhang=\skip73
\blx@bcfin=\read3
\blx@bcfout=\write3
\blx@langwohyphens=\language91
\c@mincomprange=\count335
\c@maxcomprange=\count336
\c@mincompwidth=\count337
Package biblatex Info: Trying to load biblatex default data model...
Package biblatex Info: ... file 'blx-dm.def' found.
 (c:/texlive/2024/texmf-dist/tex/latex/biblatex/blx-dm.def
File: blx-dm.def 2024/03/21 v3.20 biblatex datamodel (PK/MW)
)
Package biblatex Info: Trying to load biblatex style data model...
Package biblatex Info: ... file 'nature.dbx' not found.
Package biblatex Info: Trying to load biblatex custom data model...
Package biblatex Info: ... file 'biblatex-dm.cfg' not found.
\c@afterword=\count338
\c@savedafterword=\count339
\c@annotator=\count340
\c@savedannotator=\count341
\c@author=\count342
\c@savedauthor=\count343
\c@bookauthor=\count344
\c@savedbookauthor=\count345
\c@commentator=\count346
\c@savedcommentator=\count347
\c@editor=\count348
\c@savededitor=\count349
\c@editora=\count350
\c@savededitora=\count351
\c@editorb=\count352
\c@savededitorb=\count353
\c@editorc=\count354
\c@savededitorc=\count355
\c@foreword=\count356
\c@savedforeword=\count357
\c@holder=\count358
\c@savedholder=\count359
\c@introduction=\count360
\c@savedintroduction=\count361
\c@namea=\count362
\c@savednamea=\count363
\c@nameb=\count364
\c@savednameb=\count365
\c@namec=\count366
\c@savednamec=\count367
\c@translator=\count368
\c@savedtranslator=\count369
\c@shortauthor=\count370
\c@savedshortauthor=\count371
\c@shorteditor=\count372
\c@savedshorteditor=\count373
\c@labelname=\count374
\c@savedlabelname=\count375
\c@institution=\count376
\c@savedinstitution=\count377
\c@lista=\count378
\c@savedlista=\count379
\c@listb=\count380
\c@savedlistb=\count381
\c@listc=\count382
\c@savedlistc=\count383
\c@listd=\count384
\c@savedlistd=\count385
\c@liste=\count386
\c@savedliste=\count387
\c@listf=\count388
\c@savedlistf=\count389
\c@location=\count390
\c@savedlocation=\count391
\c@organization=\count392
\c@savedorganization=\count393
\c@origlocation=\count394
\c@savedoriglocation=\count395
\c@origpublisher=\count396
\c@savedorigpublisher=\count397
\c@publisher=\count398
\c@savedpublisher=\count399
\c@language=\count400
\c@savedlanguage=\count401
\c@origlanguage=\count402
\c@savedoriglanguage=\count403
\c@pageref=\count404
\c@savedpageref=\count405
\shorthandwidth=\skip74
\shortjournalwidth=\skip75
\shortserieswidth=\skip76
\shorttitlewidth=\skip77
\shortauthorwidth=\skip78
\shorteditorwidth=\skip79
\locallabelnumberwidth=\skip80
\locallabelalphawidth=\skip81
\localshorthandwidth=\skip82
\localshortjournalwidth=\skip83
\localshortserieswidth=\skip84
\localshorttitlewidth=\skip85
\localshortauthorwidth=\skip86
\localshorteditorwidth=\skip87
Package biblatex Info: Trying to load compatibility code...
Package biblatex Info: ... file 'blx-compat.def' found.
 (c:/texlive/2024/texmf-dist/tex/latex/biblatex/blx-compat.def
File: blx-compat.def 2024/03/21 v3.20 biblatex compatibility (PK/MW)
)
Package biblatex Info: Trying to load generic definitions...
Package biblatex Info: ... file 'biblatex.def' found.
 (c:/texlive/2024/texmf-dist/tex/latex/biblatex/biblatex.def
File: biblatex.def 2024/03/21 v3.20 biblatex compatibility (PK/MW)
\c@textcitecount=\count406
\c@textcitetotal=\count407
\c@textcitemaxnames=\count408
\c@biburlbigbreakpenalty=\count409
\c@biburlbreakpenalty=\count410
\c@biburlnumpenalty=\count411
\c@biburlucpenalty=\count412
\c@biburllcpenalty=\count413
\biburlbigskip=\muskip18
\biburlnumskip=\muskip19
\biburlucskip=\muskip20
\biburllcskip=\muskip21
\c@smartand=\count414
)
Package biblatex Info: Trying to load bibliography style 'nature'...
Package biblatex Info: ... file 'nature.bbx' found.
 (c:/texlive/2024/texmf-dist/tex/latex/biblatex-nature/nature.bbx
File: nature.bbx 2020/12/30 v1.3d biblatex bibliography style
Package biblatex Info: Trying to load bibliography style 'numeric-comp'...
Package biblatex Info: ... file 'numeric-comp.bbx' found.
 (c:/texlive/2024/texmf-dist/tex/latex/biblatex/bbx/numeric-comp.bbx
File: numeric-comp.bbx 2024/03/21 v3.20 biblatex bibliography style (PK/MW)
Package biblatex Info: Trying to load bibliography style 'numeric'...
Package biblatex Info: ... file 'numeric.bbx' found.
 (c:/texlive/2024/texmf-dist/tex/latex/biblatex/bbx/numeric.bbx
File: numeric.bbx 2024/03/21 v3.20 biblatex bibliography style (PK/MW)
Package biblatex Info: Trying to load bibliography style 'standard'...
Package biblatex Info: ... file 'standard.bbx' found.
 (c:/texlive/2024/texmf-dist/tex/latex/biblatex/bbx/standard.bbx
File: standard.bbx 2024/03/21 v3.20 biblatex bibliography style (PK/MW)
\c@bbx:relatedcount=\count415
\c@bbx:relatedtotal=\count416
))))
Package biblatex Info: Trying to load citation style 'numeric-comp'...
Package biblatex Info: ... file 'numeric-comp.cbx' found.
 (c:/texlive/2024/texmf-dist/tex/latex/biblatex/cbx/numeric-comp.cbx
File: numeric-comp.cbx 2024/03/21 v3.20 biblatex citation style (PK/MW)
\c@cbx@tempcnta=\count417
\c@cbx@tempcntb=\count418
\c@cbx@tempcntc=\count419
\c@cbx@tempcntd=\count420
Package biblatex Info: Redefining '\cite'.
Package biblatex Info: Redefining '\parencite'.
Package biblatex Info: Redefining '\footcite'.
Package biblatex Info: Redefining '\footcitetext'.
Package biblatex Info: Redefining '\smartcite'.
Package biblatex Info: Redefining '\supercite'.
Package biblatex Info: Redefining '\textcite'.
Package biblatex Info: Redefining '\textcites'.
Package biblatex Info: Redefining '\cites'.
Package biblatex Info: Redefining '\parencites'.
Package biblatex Info: Redefining '\smartcites'.
)
Package biblatex Info: Trying to load configuration file...
Package biblatex Info: ... file 'biblatex.cfg' found.
 (c:/texlive/2024/texmf-dist/tex/latex/biblatex/biblatex.cfg
File: biblatex.cfg 
)
Package biblatex Info: Input encoding 'utf8' detected.
Package biblatex Info: Document encoding is UTF8 ....
 (c:/texlive/2024/texmf-dist/tex/latex/l3kernel/expl3.sty
Package: expl3 2025-01-18 L3 programming layer (loader) 
 (c:/texlive/2024/texmf-dist/tex/latex/l3backend/l3backend-pdftex.def
File: l3backend-pdftex.def 2024-05-08 L3 backend support: PDF output (pdfTeX)
\l__color_backend_stack_int=\count421
\l__pdf_internal_box=\box54
))
Package biblatex Info: ... and expl3
(biblatex)             2025-01-18 L3 programming layer (loader) 
(biblatex)             is new enough (at least 2020/04/06),
(biblatex)             setting 'casechanger=expl3'.
 (c:/texlive/2024/texmf-dist/tex/latex/biblatex/blx-case-expl3.sty (c:/texlive/2024/texmf-dist/tex/latex/l3packages/xparse/xparse.sty
Package: xparse 2024-08-16 L3 Experimental document command parser
)
Package: blx-case-expl3 2024/03/21 v3.20 expl3 case changing code for biblatex
)) (c:/texlive/2024/texmf-dist/tex/latex/amsmath/amsmath.sty
Package: amsmath 2024/11/05 v2.17t AMS math features
\@mathmargin=\skip88

For additional information on amsmath, use the `?' option.
(c:/texlive/2024/texmf-dist/tex/latex/amsmath/amstext.sty
Package: amstext 2021/08/26 v2.01 AMS text
 (c:/texlive/2024/texmf-dist/tex/latex/amsmath/amsgen.sty
File: amsgen.sty 1999/11/30 v2.0 generic functions
\@emptytoks=\toks21
\ex@=\dimen147
)) (c:/texlive/2024/texmf-dist/tex/latex/amsmath/amsbsy.sty
Package: amsbsy 1999/11/29 v1.2d Bold Symbols
\pmbraise@=\dimen148
) (c:/texlive/2024/texmf-dist/tex/latex/amsmath/amsopn.sty
Package: amsopn 2022/04/08 v2.04 operator names
)
\inf@bad=\count422
LaTeX Info: Redefining \frac on input line 233.
\uproot@=\count423
\leftroot@=\count424
LaTeX Info: Redefining \overline on input line 398.
LaTeX Info: Redefining \colon on input line 409.
\classnum@=\count425
\DOTSCASE@=\count426
LaTeX Info: Redefining \ldots on input line 495.
LaTeX Info: Redefining \dots on input line 498.
LaTeX Info: Redefining \cdots on input line 619.
\Mathstrutbox@=\box55
\strutbox@=\box56
LaTeX Info: Redefining \big on input line 721.
LaTeX Info: Redefining \Big on input line 722.
LaTeX Info: Redefining \bigg on input line 723.
LaTeX Info: Redefining \Bigg on input line 724.
\big@size=\dimen149
LaTeX Font Info:    Redeclaring font encoding OML on input line 742.
LaTeX Font Info:    Redeclaring font encoding OMS on input line 743.
\macc@depth=\count427
LaTeX Info: Redefining \bmod on input line 904.
LaTeX Info: Redefining \pmod on input line 909.
LaTeX Info: Redefining \smash on input line 939.
LaTeX Info: Redefining \relbar on input line 969.
LaTeX Info: Redefining \Relbar on input line 970.
\c@MaxMatrixCols=\count428
\dotsspace@=\muskip22
\c@parentequation=\count429
\dspbrk@lvl=\count430
\tag@help=\toks22
\row@=\count431
\column@=\count432
\maxfields@=\count433
\andhelp@=\toks23
\eqnshift@=\dimen150
\alignsep@=\dimen151
\tagshift@=\dimen152
\tagwidth@=\dimen153
\totwidth@=\dimen154
\lineht@=\dimen155
\@envbody=\toks24
\multlinegap=\skip89
\multlinetaggap=\skip90
\mathdisplay@stack=\toks25
LaTeX Info: Redefining \[ on input line 2953.
LaTeX Info: Redefining \] on input line 2954.
) (c:/texlive/2024/texmf-dist/tex/latex/graphics/graphicx.sty
Package: graphicx 2021/09/16 v1.2d Enhanced LaTeX Graphics (DPC,SPQR)
 (c:/texlive/2024/texmf-dist/tex/latex/graphics/graphics.sty
Package: graphics 2024/08/06 v1.4g Standard LaTeX Graphics (DPC,SPQR)
 (c:/texlive/2024/texmf-dist/tex/latex/graphics/trig.sty
Package: trig 2023/12/02 v1.11 sin cos tan (DPC)
) (c:/texlive/2024/texmf-dist/tex/latex/graphics-cfg/graphics.cfg
File: graphics.cfg 2016/06/04 v1.11 sample graphics configuration
)
Package graphics Info: Driver file: pdftex.def on input line 106.
 (c:/texlive/2024/texmf-dist/tex/latex/graphics-def/pdftex.def
File: pdftex.def 2024/04/13 v1.2c Graphics/color driver for pdftex
))
\Gin@req@height=\dimen156
\Gin@req@width=\dimen157
) (c:/texlive/2024/texmf-dist/tex/latex/tools/tabularx.sty
Package: tabularx 2023/12/11 v2.12a `tabularx' package (DPC)
 (c:/texlive/2024/texmf-dist/tex/latex/tools/array.sty
Package: array 2024/10/17 v2.6g Tabular extension package (FMi)
\col@sep=\dimen158
\ar@mcellbox=\box57
\extrarowheight=\dimen159
\NC@list=\toks26
\extratabsurround=\skip91
\backup@length=\skip92
\ar@cellbox=\box58
)
\TX@col@width=\dimen160
\TX@old@table=\dimen161
\TX@old@col=\dimen162
\TX@target=\dimen163
\TX@delta=\dimen164
\TX@cols=\count434
\TX@ftn=\toks27
) (c:/texlive/2024/texmf-dist/tex/latex/tabulary/tabulary.sty
Package: tabulary 2024/06/04 v0.11 tabulary package (DPC)
\TY@count=\count435
\TY@linewidth=\dimen165
\tymin=\dimen166
\tymax=\dimen167
\TY@tablewidth=\dimen168
) (c:/texlive/2024/texmf-dist/tex/latex/graphics/rotating.sty
Package: rotating 2016/08/11 v2.16d rotated objects in LaTeX
\c@r@tfl@t=\count436
\rotFPtop=\skip93
\rotFPbot=\skip94
\rot@float@box=\box59
\rot@mess@toks=\toks28
) (c:/texlive/2024/texmf-dist/tex/latex/cleveref/cleveref.sty
Package: cleveref 2018/03/27 v0.21.4 Intelligent cross-referencing
Package cleveref Info: `hyperref' support loaded on input line 2370.
LaTeX Info: Redefining \cref on input line 2370.
LaTeX Info: Redefining \Cref on input line 2370.
LaTeX Info: Redefining \crefrange on input line 2370.
LaTeX Info: Redefining \Crefrange on input line 2370.
LaTeX Info: Redefining \cpageref on input line 2370.
LaTeX Info: Redefining \Cpageref on input line 2370.
LaTeX Info: Redefining \cpagerefrange on input line 2370.
LaTeX Info: Redefining \Cpagerefrange on input line 2370.
LaTeX Info: Redefining \labelcref on input line 2370.
LaTeX Info: Redefining \labelcpageref on input line 2370.
) (c:/texlive/2024/texmf-dist/tex/latex/placeins/placeins.sty
Package: placeins 2005/04/18  v 2.2
) (c:/texlive/2024/texmf-dist/tex/latex/float/float.sty
Package: float 2001/11/08 v1.3d Float enhancements (AL)
\c@float@type=\count437
\float@exts=\toks29
\float@box=\box60
\@float@everytoks=\toks30
\@floatcapt=\box61
) (c:/texlive/2024/texmf-dist/tex/latex/caption/subcaption.sty
Package: subcaption 2023/07/28 v1.6b Sub-captions (AR)
 (c:/texlive/2024/texmf-dist/tex/latex/caption/caption.sty
Package: caption 2023/08/05 v3.6o Customizing captions (AR)
 (c:/texlive/2024/texmf-dist/tex/latex/caption/caption3.sty
Package: caption3 2023/07/31 v2.4d caption3 kernel (AR)
\caption@tempdima=\dimen169
\captionmargin=\dimen170
\caption@leftmargin=\dimen171
\caption@rightmargin=\dimen172
\caption@width=\dimen173
\caption@indent=\dimen174
\caption@parindent=\dimen175
\caption@hangindent=\dimen176
Package caption Info: KOMA-Script document class detected.
 (c:/texlive/2024/texmf-dist/tex/latex/caption/caption-koma.sto
File: caption-koma.sto 2023/09/08 v2.0e Adaption of the caption package to the KOMA-Script document classes (AR)
))
\c@caption@flags=\count438
\c@continuedfloat=\count439
Package caption Info: float package is loaded.
Package caption Info: hyperref package is loaded.
Package caption Info: rotating package is loaded.
Package caption Info: KOMA-Script scrextend package detected.
\caption@addmargin@hsize=\dimen177
\caption@addmargin@linewidth=\dimen178
)
Package caption Info: New subtype `subfigure' on input line 238.
\c@subfigure=\count440
Package caption Info: New subtype `subtable' on input line 238.
\c@subtable=\count441
) (c:/texlive/2024/texmf-dist/tex/latex/xfrac/xfrac.sty
Package: xfrac 2024-06-04 Split-level fractions
\l__xfrac_slash_box=\box62
\l__xfrac_tmp_box=\box63
\l__xfrac_denominator_bot_sep_dim=\dimen179
\l__xfrac_numerator_bot_sep_dim=\dimen180
\l__xfrac_numerator_top_sep_dim=\dimen181
\l__xfrac_slash_left_sep_dim=\dimen182
\l__xfrac_slash_right_sep_dim=\dimen183
\l__xfrac_slash_left_muskip=\muskip23
\l__xfrac_slash_right_muskip=\muskip24

LaTeX template Info: Declaring template type 'xfrac' taking 3 argument(s) on
(template)           line 100.


LaTeX template Info: Declaring instance 'cmr' of type xfrac on line 392.


LaTeX template Info: Declaring instance 'cmss' of type xfrac on line 392.


LaTeX template Info: Declaring instance 'cmtt' of type xfrac on line 392.

) (c:/texlive/2024/texmf-dist/tex/latex/preprint/authblk.sty
Package: authblk 2001/02/27 1.3 (PWD)
\affilsep=\skip95
\@affilsep=\skip96
\c@Maxaffil=\count442
\c@authors=\count443
\c@affil=\count444
)
Package csquotes Info: Checking for multilingual support...
Package csquotes Info: ... found 'babel' package.
LaTeX Font Info:    Trying to load font information for T1+lmr on input line 69.
 (c:/texlive/2024/texmf-dist/tex/latex/lm/t1lmr.fd
File: t1lmr.fd 2015/05/01 v1.6.1 Font defs for Latin Modern
) (./Supplementary Information Paper 2.aux)
\openout1 = `"Supplementary Information Paper 2.aux"'.

LaTeX Font Info:    Checking defaults for OML/cmm/m/it on input line 69.
LaTeX Font Info:    ... okay on input line 69.
LaTeX Font Info:    Checking defaults for OMS/cmsy/m/n on input line 69.
LaTeX Font Info:    ... okay on input line 69.
LaTeX Font Info:    Checking defaults for OT1/cmr/m/n on input line 69.
LaTeX Font Info:    ... okay on input line 69.
LaTeX Font Info:    Checking defaults for T1/cmr/m/n on input line 69.
LaTeX Font Info:    ... okay on input line 69.
LaTeX Font Info:    Checking defaults for TS1/cmr/m/n on input line 69.
LaTeX Font Info:    ... okay on input line 69.
LaTeX Font Info:    Checking defaults for OMX/cmex/m/n on input line 69.
LaTeX Font Info:    ... okay on input line 69.
LaTeX Font Info:    Checking defaults for U/cmr/m/n on input line 69.
LaTeX Font Info:    ... okay on input line 69.
LaTeX Font Info:    Checking defaults for PD1/pdf/m/n on input line 69.
LaTeX Font Info:    ... okay on input line 69.
LaTeX Font Info:    Checking defaults for PU/pdf/m/n on input line 69.
LaTeX Font Info:    ... okay on input line 69.
Package scrbase Info: activating USenglish \abstractname on input line 69.
Package scrbase Info: activating USenglish \partname on input line 69.
Package scrbase Info: activating USenglish \figurename on input line 69.
Package scrbase Info: activating USenglish \tablename on input line 69.
Package scrbase Info: activating USenglish \contentsname on input line 69.
Package scrbase Info: activating USenglish \listfigurename on input line 69.
Package scrbase Info: activating USenglish \listtablename on input line 69.
Package scrbase Info: activating USenglish \refname on input line 69.
Package scrbase Info: activating USenglish \indexname on input line 69.
Package hyperref Info: Link coloring OFF on input line 69.
 (./Supplementary Information Paper 2.out) (./Supplementary Information Paper 2.out)
\@outlinefile=\write4
\openout4 = `"Supplementary Information Paper 2.out"'.

Class scrartcl Info: loading recommended package `bookmark'.
(scrartcl)           Using `bookmark' together with `hyperref' is recommended,
(scrartcl)           because of handling of possible bookmark level gaps.
(scrartcl)           You can avoid loading `bookmark' with KOMA-Script option
(scrartcl)           `bookmarkpackage=false' before \begin{document} and
(scrartcl)           you can avoid this message adding:
(scrartcl)             \usepackage{bookmark}
(scrartcl)           before \begin{document} on input line 69.
 (c:/texlive/2024/texmf-dist/tex/latex/bookmark/bookmark.sty
Package: bookmark 2023-12-10 v1.31 PDF bookmarks (HO)
 (c:/texlive/2024/texmf-dist/tex/latex/bookmark/bkm-pdftex.def
File: bkm-pdftex.def 2023-12-10 v1.31 bookmark driver for pdfTeX and luaTeX (HO)
\BKM@id=\count445
))
Package biblatex Info: Trying to load language 'USenglish'...
Package biblatex Info: ... file 'USenglish.lbx' found.
 (c:/texlive/2024/texmf-dist/tex/latex/biblatex/lbx/USenglish.lbx
File: USenglish.lbx 2024/03/21 v3.20 biblatex localization (PK/MW)
Package biblatex Info: Trying to load language 'american'...
Package biblatex Info: ... file 'american.lbx' found.
 (c:/texlive/2024/texmf-dist/tex/latex/biblatex/lbx/american.lbx
File: american.lbx 2024/03/21 v3.20 biblatex localization (PK/MW)
Package biblatex Info: Trying to load language 'english'...
Package biblatex Info: ... file 'english.lbx' found.
 (c:/texlive/2024/texmf-dist/tex/latex/biblatex/lbx/english.lbx
File: english.lbx 2024/03/21 v3.20 biblatex localization (PK/MW)
))
Package biblatex Info: Trying to load language 'american'...
Package biblatex Info: ... file 'american.lbx' found.
 (c:/texlive/2024/texmf-dist/tex/latex/biblatex/lbx/american.lbx
File: american.lbx 2024/03/21 v3.20 biblatex localization (PK/MW)
Package biblatex Info: Trying to load language 'english'...
Package biblatex Info: ... file 'english.lbx' found.
 (c:/texlive/2024/texmf-dist/tex/latex/biblatex/lbx/english.lbx
File: english.lbx 2024/03/21 v3.20 biblatex localization (PK/MW)
)))
Package biblatex Info: Input encoding 'utf8' detected.
Package biblatex Info: Automatic encoding selection.
(biblatex)             Assuming data encoding 'utf8'.
\openout3 = `"Supplementary Information Paper 2.bcf"'.

Package biblatex Info: Trying to load bibliographic data...
Package biblatex Info: ... file '"Supplementary Information Paper 2".bbl' found.
 (./Supplementary Information Paper 2.bbl)
Package biblatex Info: Reference section=0 on input line 69.
Package biblatex Info: Reference segment=0 on input line 69.
 (c:/texlive/2024/texmf-dist/tex/context/base/mkii/supp-pdf.mkii
[Loading MPS to PDF converter (version 2006.09.02).]
\scratchcounter=\count446
\scratchdimen=\dimen184
\scratchbox=\box64
\nofMPsegments=\count447
\nofMParguments=\count448
\everyMPshowfont=\toks31
\MPscratchCnt=\count449
\MPscratchDim=\dimen185
\MPnumerator=\count450
\makeMPintoPDFobject=\count451
\everyMPtoPDFconversion=\toks32
) (c:/texlive/2024/texmf-dist/tex/latex/epstopdf-pkg/epstopdf-base.sty
Package: epstopdf-base 2020-01-24 v2.11 Base part for package epstopdf
Package epstopdf-base Info: Redefining graphics rule for `.eps' on input line 485.
 (c:/texlive/2024/texmf-dist/tex/latex/latexconfig/epstopdf-sys.cfg
File: epstopdf-sys.cfg 2010/07/13 v1.3 Configuration of (r)epstopdf for TeX Live
))
Package caption Info: Begin \AtBeginDocument code.
Package caption Info: End \AtBeginDocument code.
LaTeX Font Info:    Trying to load font information for T1+lmss on input line 70.
 (c:/texlive/2024/texmf-dist/tex/latex/lm/t1lmss.fd
File: t1lmss.fd 2015/05/01 v1.6.1 Font defs for Latin Modern
)
LaTeX Font Info:    Trying to load font information for OT1+lmr on input line 70.
 (c:/texlive/2024/texmf-dist/tex/latex/lm/ot1lmr.fd
File: ot1lmr.fd 2015/05/01 v1.6.1 Font defs for Latin Modern
)
LaTeX Font Info:    Trying to load font information for OML+lmm on input line 70.
 (c:/texlive/2024/texmf-dist/tex/latex/lm/omllmm.fd
File: omllmm.fd 2015/05/01 v1.6.1 Font defs for Latin Modern
)
LaTeX Font Info:    Trying to load font information for OMS+lmsy on input line 70.
 (c:/texlive/2024/texmf-dist/tex/latex/lm/omslmsy.fd
File: omslmsy.fd 2015/05/01 v1.6.1 Font defs for Latin Modern
)
LaTeX Font Info:    Trying to load font information for OMX+lmex on input line 70.
 (c:/texlive/2024/texmf-dist/tex/latex/lm/omxlmex.fd
File: omxlmex.fd 2015/05/01 v1.6.1 Font defs for Latin Modern
)
LaTeX Font Info:    External font `lmex10' loaded for size
(Font)              <12> on input line 70.
LaTeX Font Info:    External font `lmex10' loaded for size
(Font)              <8> on input line 70.
LaTeX Font Info:    External font `lmex10' loaded for size
(Font)              <6> on input line 70.
LaTeX Font Info:    External font `lmex10' loaded for size
(Font)              <10.95> on input line 70.


[1

{c:/texlive/2024/texmf-var/fonts/map/pdftex/updmap/pdftex.map}{c:/texlive/2024/texmf-dist/fonts/enc/dvips/lm/lm-ec.enc}]
LaTeX Font Info:    External font `lmex10' loaded for size
(Font)              <14.4> on input line 77.
LaTeX Font Info:    External font `lmex10' loaded for size
(Font)              <10> on input line 77.
LaTeX Font Info:    External font `lmex10' loaded for size
(Font)              <7> on input line 77.
LaTeX Font Info:    Trying to load font information for TS1+lmr on input line 80.
 (c:/texlive/2024/texmf-dist/tex/latex/lm/ts1lmr.fd
File: ts1lmr.fd 2015/05/01 v1.6.1 Font defs for Latin Modern
)
<fig_Determination_of_t_dmin_t_pmax.pdf, id=17, 505.89pt x 361.35pt>
File: fig_Determination_of_t_dmin_t_pmax.pdf Graphic file (type pdf)
<use fig_Determination_of_t_dmin_t_pmax.pdf>
Package pdftex.def Info: fig_Determination_of_t_dmin_t_pmax.pdf  used on input line 91.
(pdftex.def)             Requested size: 434.55125pt x 310.40207pt.


[2{c:/texlive/2024/texmf-dist/fonts/enc/dvips/lm/lm-mathit.enc}{c:/texlive/2024/texmf-dist/fonts/enc/dvips/lm/lm-ts1.enc} <./fig_Determination_of_t_dmin_t_pmax.pdf>]
<fig_Effect_of_Td_on_transmission_at_380_in_3_wt_PVDF_60.pdf, id=40, 505.89pt x 361.35pt>
File: fig_Effect_of_Td_on_transmission_at_380_in_3_wt_PVDF_60.pdf Graphic file (type pdf)
<use fig_Effect_of_Td_on_transmission_at_380_in_3_wt_PVDF_60.pdf>
Package pdftex.def Info: fig_Effect_of_Td_on_transmission_at_380_in_3_wt_PVDF_60.pdf  used on input line 134.
(pdftex.def)             Requested size: 434.55125pt x 310.40207pt.

Underfull \hbox (badness 1102) in paragraph at lines 139--139
[][]|\T1/lmr/m/n/12 Ef-fect of $\OML/lmm/m/it/12 T[]$ \T1/lmr/m/n/12 on the op-ti-cal trans-mis-sion at 380 nm of a 3 wt.%
 []


[3{c:/texlive/2024/texmf-dist/fonts/enc/dvips/lm/lm-rm.enc}]
<fig_Effect_of_Td_on_transmission_at_380_in_9_wt_PVDF_60.pdf, id=46, 505.89pt x 361.35pt>
File: fig_Effect_of_Td_on_transmission_at_380_in_9_wt_PVDF_60.pdf Graphic file (type pdf)
<use fig_Effect_of_Td_on_transmission_at_380_in_9_wt_PVDF_60.pdf>
Package pdftex.def Info: fig_Effect_of_Td_on_transmission_at_380_in_9_wt_PVDF_60.pdf  used on input line 145.
(pdftex.def)             Requested size: 434.55125pt x 310.40207pt.

Underfull \hbox (badness 1102) in paragraph at lines 150--150
[][]|\T1/lmr/m/n/12 Ef-fect of $\OML/lmm/m/it/12 T[]$ \T1/lmr/m/n/12 on the op-ti-cal trans-mis-sion at 380 nm of a 9 wt.%
 []


[4 <./fig_Effect_of_Td_on_transmission_at_380_in_3_wt_PVDF_60.pdf>]
<fig_Effect_of_Td_on_transmission_at_380_in_12_wt_PVDF_60.pdf, id=63, 505.89pt x 361.35pt>
File: fig_Effect_of_Td_on_transmission_at_380_in_12_wt_PVDF_60.pdf Graphic file (type pdf)
<use fig_Effect_of_Td_on_transmission_at_380_in_12_wt_PVDF_60.pdf>
Package pdftex.def Info: fig_Effect_of_Td_on_transmission_at_380_in_12_wt_PVDF_60.pdf  used on input line 156.
(pdftex.def)             Requested size: 434.55125pt x 310.40207pt.


[5 <./fig_Effect_of_Td_on_transmission_at_380_in_9_wt_PVDF_60.pdf>]
<fig_Effect_of_Td_on_transmission_at_380_in_18_wt_PVDF_60.pdf, id=78, 505.89pt x 361.35pt>
File: fig_Effect_of_Td_on_transmission_at_380_in_18_wt_PVDF_60.pdf Graphic file (type pdf)
<use fig_Effect_of_Td_on_transmission_at_380_in_18_wt_PVDF_60.pdf>
Package pdftex.def Info: fig_Effect_of_Td_on_transmission_at_380_in_18_wt_PVDF_60.pdf  used on input line 167.
(pdftex.def)             Requested size: 434.55125pt x 310.40207pt.


[6 <./fig_Effect_of_Td_on_transmission_at_380_in_12_wt_PVDF_60.pdf>]
<fig_Effect_of_Td_on_alpha-polymorph_in_3_wt_PVDF_60.pdf, id=93, 505.89pt x 361.35pt>
File: fig_Effect_of_Td_on_alpha-polymorph_in_3_wt_PVDF_60.pdf Graphic file (type pdf)
<use fig_Effect_of_Td_on_alpha-polymorph_in_3_wt_PVDF_60.pdf>
Package pdftex.def Info: fig_Effect_of_Td_on_alpha-polymorph_in_3_wt_PVDF_60.pdf  used on input line 181.
(pdftex.def)             Requested size: 434.55125pt x 310.40207pt.


[7 <./fig_Effect_of_Td_on_transmission_at_380_in_18_wt_PVDF_60.pdf>]
<fig_Effect_of_Td_on_alpha-polymorph_in_9_wt_PVDF_60.pdf, id=109, 505.89pt x 361.35pt>
File: fig_Effect_of_Td_on_alpha-polymorph_in_9_wt_PVDF_60.pdf Graphic file (type pdf)
<use fig_Effect_of_Td_on_alpha-polymorph_in_9_wt_PVDF_60.pdf>
Package pdftex.def Info: fig_Effect_of_Td_on_alpha-polymorph_in_9_wt_PVDF_60.pdf  used on input line 194.
(pdftex.def)             Requested size: 434.55125pt x 310.40207pt.


[8 <./fig_Effect_of_Td_on_alpha-polymorph_in_3_wt_PVDF_60.pdf>]
<fig_Effect_of_Td_on_alpha-polymorph_in_12_wt_PVDF_60.pdf, id=125, 505.89pt x 361.35pt>
File: fig_Effect_of_Td_on_alpha-polymorph_in_12_wt_PVDF_60.pdf Graphic file (type pdf)
<use fig_Effect_of_Td_on_alpha-polymorph_in_12_wt_PVDF_60.pdf>
Package pdftex.def Info: fig_Effect_of_Td_on_alpha-polymorph_in_12_wt_PVDF_60.pdf  used on input line 207.
(pdftex.def)             Requested size: 434.55125pt x 310.40207pt.


[9 <./fig_Effect_of_Td_on_alpha-polymorph_in_9_wt_PVDF_60.pdf>]
<fig_Effect_of_Td_on_alpha-polymorph_in_18_wt_PVDF_60.pdf, id=140, 505.89pt x 361.35pt>
File: fig_Effect_of_Td_on_alpha-polymorph_in_18_wt_PVDF_60.pdf Graphic file (type pdf)
<use fig_Effect_of_Td_on_alpha-polymorph_in_18_wt_PVDF_60.pdf>
Package pdftex.def Info: fig_Effect_of_Td_on_alpha-polymorph_in_18_wt_PVDF_60.pdf  used on input line 220.
(pdftex.def)             Requested size: 434.55125pt x 310.40207pt.


[10 <./fig_Effect_of_Td_on_alpha-polymorph_in_12_wt_PVDF_60.pdf>]
<fig_Rheology_Temperature_Plot_at_380_3_LVE_60_Wi.pdf, id=156, 505.89pt x 361.35pt>
File: fig_Rheology_Temperature_Plot_at_380_3_LVE_60_Wi.pdf Graphic file (type pdf)
<use fig_Rheology_Temperature_Plot_at_380_3_LVE_60_Wi.pdf>
Package pdftex.def Info: fig_Rheology_Temperature_Plot_at_380_3_LVE_60_Wi.pdf  used on input line 236.
(pdftex.def)             Requested size: 434.55125pt x 310.40207pt.


[11 <./fig_Effect_of_Td_on_alpha-polymorph_in_18_wt_PVDF_60.pdf>]
<fig_Rheology_Temperature_Plot_at_380_9_LVE_60_Wi.pdf, id=171, 505.89pt x 361.35pt>
File: fig_Rheology_Temperature_Plot_at_380_9_LVE_60_Wi.pdf Graphic file (type pdf)
<use fig_Rheology_Temperature_Plot_at_380_9_LVE_60_Wi.pdf>
Package pdftex.def Info: fig_Rheology_Temperature_Plot_at_380_9_LVE_60_Wi.pdf  used on input line 246.
(pdftex.def)             Requested size: 434.55125pt x 310.40207pt.


[12 <./fig_Rheology_Temperature_Plot_at_380_3_LVE_60_Wi.pdf>]
<fig_Rheology_Temperature_Plot_at_380_12_LVE_60_Wi.pdf, id=192, 505.89pt x 361.35pt>
File: fig_Rheology_Temperature_Plot_at_380_12_LVE_60_Wi.pdf Graphic file (type pdf)
<use fig_Rheology_Temperature_Plot_at_380_12_LVE_60_Wi.pdf>
Package pdftex.def Info: fig_Rheology_Temperature_Plot_at_380_12_LVE_60_Wi.pdf  used on input line 256.
(pdftex.def)             Requested size: 434.55125pt x 310.40207pt.


[13 <./fig_Rheology_Temperature_Plot_at_380_9_LVE_60_Wi.pdf>]
<fig_Rheology_Temperature_Plot_at_380_15_LVE_60_Wi.pdf, id=213, 505.89pt x 361.35pt>
File: fig_Rheology_Temperature_Plot_at_380_15_LVE_60_Wi.pdf Graphic file (type pdf)
<use fig_Rheology_Temperature_Plot_at_380_15_LVE_60_Wi.pdf>
Package pdftex.def Info: fig_Rheology_Temperature_Plot_at_380_15_LVE_60_Wi.pdf  used on input line 266.
(pdftex.def)             Requested size: 434.55125pt x 310.40207pt.


[14 <./fig_Rheology_Temperature_Plot_at_380_12_LVE_60_Wi.pdf>]
<fig_Rheology_Temperature_Plot_at_380_18_LVE_60_Wi.pdf, id=233, 505.89pt x 361.35pt>
File: fig_Rheology_Temperature_Plot_at_380_18_LVE_60_Wi.pdf Graphic file (type pdf)
<use fig_Rheology_Temperature_Plot_at_380_18_LVE_60_Wi.pdf>
Package pdftex.def Info: fig_Rheology_Temperature_Plot_at_380_18_LVE_60_Wi.pdf  used on input line 276.
(pdftex.def)             Requested size: 434.55125pt x 310.40207pt.


[15 <./fig_Rheology_Temperature_Plot_at_380_15_LVE_60_Wi.pdf>]
LaTeX Font Info:    Trying to load font information for T1+lmtt on input line 284.
 (c:/texlive/2024/texmf-dist/tex/latex/lm/t1lmtt.fd
File: t1lmtt.fd 2015/05/01 v1.6.1 Font defs for Latin Modern
)
Overfull \hbox (42.27858pt too wide) in paragraph at lines 285--285
[]\T1/lmr/m/n/12 Alexowsky, C. \T1/lmr/m/it/12 Her-stel-lung von por�sen Polyvinylidenfluorid-Membranen mit ma�geschnei-
 []


[16 <./fig_Rheology_Temperature_Plot_at_380_18_LVE_60_Wi.pdf>] (./Supplementary Information Paper 2.aux)
 ***********
LaTeX2e <2024-11-01> patch level 2
L3 programming layer <2025-01-18>
 ***********
Package rerunfilecheck Info: File `"Supplementary Information Paper 2".out' has not changed.
(rerunfilecheck)             Checksum: D41D8CD98F00B204E9800998ECF8427E;0.
Package logreq Info: Writing requests to '"Supplementary Information Paper 2".run.xml'.
\openout1 = `"Supplementary Information Paper 2.run.xml"'.

 ) 
Here is how much of TeX's memory you used:
 25773 strings out of 473200
 494080 string characters out of 5720278
 1462876 words of memory out of 5000000
 48671 multiletter control sequences out of 15000+600000
 630467 words of font info for 77 fonts, out of 8000000 for 9000
 1141 hyphenation exceptions out of 8191
 108i,9n,107p,11081b,1799s stack positions out of 10000i,1000n,20000p,200000b,200000s
<c:/texlive/2024/texmf-dist/fonts/type1/public/lm/lmbx12.pfb><c:/texlive/2024/texmf-dist/fonts/type1/public/lm/lmcsc10.pfb><c:/texlive/2024/texmf-dist/fonts/type1/public/lm/lmmi10.pfb><c:/texlive/2024/texmf-dist/fonts/type1/public/lm/lmmi12.pfb><c:/texlive/2024/texmf-dist/fonts/type1/public/lm/lmmi8.pfb><c:/texlive/2024/texmf-dist/fonts/type1/public/lm/lmr10.pfb><c:/texlive/2024/texmf-dist/fonts/type1/public/lm/lmr12.pfb><c:/texlive/2024/texmf-dist/fonts/type1/public/lm/lmr17.pfb><c:/texlive/2024/texmf-dist/fonts/type1/public/lm/lmr8.pfb><c:/texlive/2024/texmf-dist/fonts/type1/public/lm/lmri12.pfb><c:/texlive/2024/texmf-dist/fonts/type1/public/lm/lmssbx10.pfb><c:/texlive/2024/texmf-dist/fonts/type1/public/lm/lmtt12.pfb>
Output written on "Supplementary Information Paper 2.pdf" (16 pages, 435139 bytes).
PDF statistics:
 367 PDF objects out of 1000 (max. 8388607)
 276 compressed objects within 3 object streams
 39 named destinations out of 1000 (max. 500000)
 111 words of extra memory for PDF output out of 10000 (max. 10000000)
